# Supplementary material for: Transcriptional profiling of PBMCs unravels B cell mediated immunopathogenic imprints of HCV vasculitis
Source: PLoS One. 2017 Dec 11;12(12):e0188314. doi: 10.1371/journal.pone.0188314 (PMC5724854; doi:10.1371/journal.pone.0188314)
Supplement: S1 Table — (XLSX) [file pone.0188314.s002.xlsx]

## Sheet: Final Supp. Tables Combined
No	ID	Cluster	Gene Name	GENE_SYMBOL
1	223182_s_at	1	1-ACYLGLYCEROL-3-PHOSPHATE O-ACYLTRANSFERASE 3	agpat3,
2	215483_at	1	A KINASE (PRKA) ANCHOR PROTEIN (YOTIAO) 9	AKAP9,
3	219437_s_at	1	ANKYRIN REPEAT DOMAIN 11	ANKRD11,
4	206130_s_at	1	ASIALOGLYCOPROTEIN RECEPTOR 2	Asgr2,
5	244519_at	1	KIAA0978 PROTEIN	Asxl1,
6	242230_at	1	ATAXIN 1	ATXN1,
7	239827_at	1	RESPONSE GENE TO COMPLEMENT 32	C13orf15,
8	1554486_a_at	1	CHROMOSOME 6 OPEN READING FRAME 114	C6orf114,
9	222309_at	1	CHROMOSOME 6 OPEN READING FRAME 62	C6orf62,
10	216598_s_at	1	CHEMOKINE (C-C MOTIF) LIGAND 2	CCL2,
11	208075_s_at	1	CHEMOKINE (C-C MOTIF) LIGAND 7	CCL7,
12	206967_at	1	CYCLIN T1	CCNT1,
13	214551_s_at	1	CD7 ANTIGEN (P41)	CD7,
14	210232_at	1	CELL DIVISION CYCLE 42 (GTP BINDING PROTEIN, 25KDA)	CDC42,
15	214230_at	1	CELL DIVISION CYCLE 42 (GTP BINDING PROTEIN, 25KDA)	CDC42,
16	219859_at	1	C-TYPE LECTIN DOMAIN FAMILY 4, MEMBER E	Clec4e,
17	208791_at	1	CLUSTERIN	CLU,
18	208792_s_at	1	CLUSTERIN	CLU,
19	224828_at	1	CYTOPLASMIC POLYADENYLATION ELEMENT BINDING PROTEIN 4	CPEB4,
20	222996_s_at	1	CXXC FINGER 5	CXXC5,
21	233955_x_at	1	CXXC FINGER 5	CXXC5,
22	202435_s_at	1	CYTOCHROME P450, FAMILY 1, SUBFAMILY B, POLYPEPTIDE 1	CYP1B1,
23	237082_at	1	DEVELOPMENT AND DIFFERENTIATION ENHANCING FACTOR 1	DDEF1,
24	231858_x_at	1	DKFZP761E198 PROTEIN	DKFZp761E198,
25	237204_at	1	DPH1 HOMOLOG (S. CEREVISIAE)	dph1,
26	204014_at	1	DUAL SPECIFICITY PHOSPHATASE 4	DUSP4,
27	204015_s_at	1	DUAL SPECIFICITY PHOSPHATASE 4	DUSP4,
28	226034_at	1	DUAL SPECIFICITY PHOSPHATASE 4	DUSP4,
29	201693_s_at	1	EARLY GROWTH RESPONSE 1	EGR1,
30	213757_at	1	EUKARYOTIC TRANSLATION INITIATION FACTOR 5A	eif5a,
31	201324_at	1	EPITHELIAL MEMBRANE PROTEIN 1	EMP1,
32	235276_at	1	EPITHELIAL STROMAL INTERACTION 1 (BREAST)	Epsti1,
33	239979_at	1	EPITHELIAL STROMAL INTERACTION 1 (BREAST)	Epsti1,
34	226876_at	1	FAMILY WITH SEQUENCE SIMILARITY 101, MEMBER B	FAM101B,
35	242945_at	1	FAMILY WITH SEQUENCE SIMILARITY 20, MEMBER A	FAM20A,
36	243221_at	1	FAMILY WITH SEQUENCE SIMILARITY 20, MEMBER A	FAM20A,
37	235030_at	1	FAMILY WITH SEQUENCE SIMILARITY 55, MEMBER C	FAM55C,
38	221345_at	1	FREE FATTY ACID RECEPTOR 2	FFAR2,
39	219118_at	1	FK506 BINDING PROTEIN 11, 19 KDA	Fkbp11,
40	229521_at	1	HYPOTHETICAL PROTEIN FLJ36031	FLJ36031,
41	1561754_at	1	HYPOTHETICAL GENE SUPPORTED BY AK096952; AK126241; BC068588	FLJ44253,
42	201945_at	1	FURIN (PAIRED BASIC AMINO ACID CLEAVING ENZYME)	Furin,
43	1560263_at	1	GC-RICH PROMOTER BINDING PROTEIN 1-LIKE 1	GPBP1L1,
44	1556698_a_at	1	HYPOTHETICAL PROTEIN LOC285513	GPRIN3,
45	209524_at	1	HEPATOMA-DERIVED GROWTH FACTOR, RELATED PROTEIN 3	HDGFRP3,
46	203394_s_at	1	HAIRY AND ENHANCER OF SPLIT 1, (DROSOPHILA)	HES1,
47	203395_s_at	1	HAIRY AND ENHANCER OF SPLIT 1, (DROSOPHILA)	HES1,
48	210428_s_at	1	HEPATOCYTE GROWTH FACTOR-REGULATED TYROSINE KINASE SUBSTRATE	Hgs,
49	209675_s_at	1	HETEROGENEOUS NUCLEAR RIBONUCLEOPROTEIN U-LIKE 1	HNRPUL1,
50	218091_at	1	HIV-1 REV BINDING PROTEIN	HRB,
51	211635_x_at	1	IMMUNOGLOBULIN HEAVY VARIABLE 1-69	IGHV1-69,
52	211635_x_at	1	IMMUNOGLOBULIN HEAVY VARIABLE 1-69	IGHV1-69,
53	202948_at	1	INTERLEUKIN 1 RECEPTOR, TYPE I	IL1R1,
54	210233_at	1	INTERLEUKIN 1 RECEPTOR ACCESSORY PROTEIN	IL1RAP,
55	208930_s_at	1	INTERLEUKIN ENHANCER BINDING FACTOR 3, 90KDA	ILF3,
56	1555476_at	1	IRON-RESPONSIVE ELEMENT BINDING PROTEIN 2	IREB2,
57	1554306_at	1	INOSITOL 1,4,5-TRISPHOSPHATE 3-KINASE B	ITPKB,
58	240674_at	1	JUMONJI, AT RICH INTERACTIVE DOMAIN 2	JARID2,
59	226267_at	1	JUN DIMERIZATION PROTEIN 2	JDP2,
60	219878_s_at	1	KRUPPEL-LIKE FACTOR 13	KLF13,
61	203542_s_at	1	KRUPPEL-LIKE FACTOR 9	KLF9,
62	224673_at	1	LEUKOCYTE RECEPTOR CLUSTER (LRC) MEMBER 8	LENG8,
63	1557197_a_at	1	LECTIN, GALACTOSIDE-BINDING, SOLUBLE, 3 (GALECTIN 3)	LGALS3,
64	200923_at	1	LECTIN, GALACTOSIDE-BINDING, SOLUBLE, 3 BINDING PROTEIN	LGALS3BP,
65	1562527_at	1	HYPOTHETICAL PROTEIN LOC283027	LOC283027,
66	225767_at	1	HYPOTHETICAL PROTEIN LOC284801	LOC284801,
67	226561_at	1	HYPOTHETICAL PROTEIN LOC285086	LOC285086,
68	1566145_s_at	1	HYPOTHETICAL PROTEIN LOC644450	LOC644450,
69	202145_at	1	LYMPHOCYTE ANTIGEN 6 COMPLEX, LOCUS E	Ly6e,
70	1555745_a_at	1	LYSOZYME (RENAL AMYLOIDOSIS)	Lyz,
71	226675_s_at	1	METASTASIS ASSOCIATED LUNG ADENOCARCINOMA TRANSCRIPT 1 (NON-CODING RNA)	Malat1,
72	212064_x_at	1	MYC-ASSOCIATED ZINC FINGER PROTEIN (PURINE-BINDING TRANSCRIPTION FACTOR)	Maz,
73	1569136_at	1	MANNOSYL (ALPHA-1,3-)-GLYCOPROTEIN BETA-1,4-N-ACETYLGLUCOSAMINYLTRANSFERASE, ISOZYME A	MGAT4A,
74	204575_s_at	1	MATRIX METALLOPROTEINASE 18	MMP19,
75	1554026_a_at	1	MYOSIN X	MYO10,
76	1553551_s_at	1	NADH DEHYDROGENASE SUBUNIT 2	ND2,
77	218086_at	1	DKFZP586J0523 PROTEIN	NPDC1,
78	202599_s_at	1	NUCLEAR RECEPTOR INTERACTING PROTEIN 1	NRIP1,
79	202600_s_at	1	NUCLEAR RECEPTOR INTERACTING PROTEIN 1	NRIP1,
80	242892_at	1	PERIOD HOMOLOG 2 (DROSOPHILA)	Per2,
81	220576_at	1	GPI DEACYLASE	Pgap1,
82	216971_s_at	1	PLECTIN 1, INTERMEDIATE FILAMENT BINDING PROTEIN 500KDA	PLEC1,
83	41577_at	1	PROTEIN PHOSPHATASE 1, REGULATORY (INHIBITOR) SUBUNIT 16B	PPP1R16B,
84	1569830_at	1	PROTEIN TYROSINE PHOSPHATASE, RECEPTOR TYPE, C	PTPRC,
85	1553185_at	1	RAS AND EF-HAND DOMAIN CONTAINING	RASEF,
86	1553186_x_at	1	RAS AND EF-HAND DOMAIN CONTAINING	RASEF,
87	207735_at	1	RING FINGER PROTEIN 125	RNF125,
88	204802_at	1	RAS-RELATED ASSOCIATED WITH DIABETES	RRAD,
89	204803_s_at	1	RAS-RELATED ASSOCIATED WITH DIABETES	RRAD,
90	210365_at	1	RUNT-RELATED TRANSCRIPTION FACTOR 1 (ACUTE MYELOID LEUKEMIA 1; AML1 ONCOGENE)	RUNX1,
91	204166_at	1	KIAA0963	SBNO2,
92	220232_at	1	STEAROYL-COA DESATURASE 5	SCD5,
93	205241_at	1	SCO CYTOCHROME OXIDASE DEFICIENT HOMOLOG 2 (YEAST)	SCO2,
94	212154_at	1	SYNDECAN 2 (HEPARAN SULFATE PROTEOGLYCAN 1, CELL SURFACE-ASSOCIATED, FIBROGLYCAN)	SDC2,
95	212158_at	1	SYNDECAN 2 (HEPARAN SULFATE PROTEOGLYCAN 1, CELL SURFACE-ASSOCIATED, FIBROGLYCAN)	SDC2,
96	200986_at	1	SERPIN PEPTIDASE INHIBITOR, CLADE G (C1 INHIBITOR), MEMBER 1, (ANGIOEDEMA, HEREDITARY)	SERPING1,
97	213742_at	1	SPLICING FACTOR, ARGININE/SERINE-RICH 11	sfrs11,
98	232055_at	1	LIKELY ORTHOLOG OF MOUSE SIDEROFLEXIN 1	SFXN1,
99	44673_at	1	SIALIC ACID BINDING IG-LIKE LECTIN 1, SIALOADHESIN	SIGLEC1,
100	1555116_s_at	1	SOLUTE CARRIER FAMILY 11 (PROTON-COUPLED DIVALENT METAL ION TRANSPORTERS), MEMBER 1	SLC11A1,
101	244357_at	1	STROMAL MEMBRANE-ASSOCIATED PROTEIN 1-LIKE	SMAP1L,
102	210357_s_at	1	SPERMINE OXIDASE	Smox,
103	215284_at	1	SORTING NEXIN 9	SNX9,
104	223028_s_at	1	SORTING NEXIN 9	SNX9,
105	204011_at	1	SPROUTY HOMOLOG 2 (DROSOPHILA)	SPRY2,
106	219677_at	1	SPLA/RYANODINE RECEPTOR DOMAIN AND SOCS BOX CONTAINING 1	SPSB1,
107	215188_at	1	SERINE/THREONINE KINASE 24 (STE20 HOMOLOG, YEAST)	STK24,
108	204729_s_at	1	SYNTAXIN 1A (BRAIN)	Stx1a,
109	1562255_at	1	SYNAPTOTAGMIN-LIKE 3	SYTL3,
110	203085_s_at	1	TRANSFORMING GROWTH FACTOR, BETA 1 (CAMURATI-ENGELMANN DISEASE)	TGFB1,
111	203888_at	1	THROMBOMODULIN	THBD,
112	201109_s_at	1	THROMBOSPONDIN 1	THBS1,
113	201110_s_at	1	THROMBOSPONDIN 1	THBS1,
114	218856_at	1	TUMOR NECROSIS FACTOR RECEPTOR SUPERFAMILY, MEMBER 21	Tnfrsf21,
115	209344_at	1	TROPOMYOSIN 4	TPM4,
116	209191_at	1	TUBULIN, BETA 6	Tubb6,
117	231990_at	1	UBIQUITIN SPECIFIC PEPTIDASE 15	USP15,
118	222816_s_at	1	ZINC FINGER, CCHC DOMAIN CONTAINING 2	ZCCHC2,
119	1560144_at	1
120	214349_at	1	HYPOTHETICAL LOC388388
121	233506_at	1
122	241879_at	1
123	2278198_at	2	AF4/FMR2 FAMILY, MEMBER 3	AFF3,
124	226694_at	2	A KINASE (PRKA) ANCHOR PROTEIN 2	Akap2,
125	242104_at	2	ANKYRIN REPEAT AND KH DOMAIN CONTAINING 1	Ankhd1,
126	219471_at	2	CHROMOSOME 13 OPEN READING FRAME 18	C13orf18,
127	44790_s_at	2	CHROMOSOME 13 OPEN READING FRAME 18	C13orf18,
128	216401_x_at	2	CHROMOSOME 6 OPEN READING FRAME 142	C6orf142,
129	1559739_at	2	CHOLINE PHOSPHOTRANSFERASE 1	CHPT1,
130	205997_at	2	ADAM METALLOPEPTIDASE DOMAIN 28	ADAM28,
131	209122_at	2	ADIPOSE DIFFERENTIATION-RELATED PROTEIN	ADFP,
132	213294_at	2	EUKARYOTIC TRANSLATION INITIATION FACTOR 2-ALPHA KINASE 2	EIF2AK2,
133	214059_at	2	INTERFERON-INDUCED PROTEIN 44	IFI44,
134	204415_at	2	INTERFERON, ALPHA-INDUCIBLE PROTEIN (CLONE IFI-6-16)	IFI6,
135	229450_at	2	INTERFERON-INDUCED PROTEIN WITH TETRATRICOPEPTIDE REPEATS 3	IFIT3,
136	205660_at	2	2'-5'-OLIGOADENYLATE SYNTHETASE-LIKE	OASL,
137	210797_s_at	2	2'-5'-OLIGOADENYLATE SYNTHETASE-LIKE	OASL,
138	206978_at	2	CHEMOKINE (C-C MOTIF) RECEPTOR 2	CCR2,
139	1558662_s_at	2	B-CELL SCAFFOLD PROTEIN WITH ANKYRIN REPEATS 1	BANK1,
140	219667_s_at	2	B-CELL SCAFFOLD PROTEIN WITH ANKYRIN REPEATS 1	BANK1,
141	222915_s_at	2	B-CELL SCAFFOLD PROTEIN WITH ANKYRIN REPEATS 1	BANK1,
142	206255_at	2	B LYMPHOID TYROSINE KINASE	BLK,
143	207655_s_at	2	B-CELL LINKER	BLNK,
144	243798_at	2	BURKITT LYMPHOMA RECEPTOR 1, GTP BINDING PROTEIN (CHEMOKINE (C-X-C MOTIF) RECEPTOR 5)	Blr1,
145	218368_s_at	2	TUMOR NECROSIS FACTOR RECEPTOR SUPERFAMILY, MEMBER 12A	Tnfrsf12a,
146	207008_at	2	INTERLEUKIN 8 RECEPTOR, BETA	IL8RB,
147	206398_s_at	2	CD19 ANTIGEN	CD19,
148	208650_s_at	2	CD24 ANTIGEN (SMALL CELL LUNG CARCINOMA CLUSTER 4 ANTIGEN)	CD24,
149	209771_x_at	2	CD24 ANTIGEN (SMALL CELL LUNG CARCINOMA CLUSTER 4 ANTIGEN)	CD24,
150	216379_x_at	2	CD24 ANTIGEN (SMALL CELL LUNG CARCINOMA CLUSTER 4 ANTIGEN)	CD24,
151	215925_s_at	2	CD72 ANTIGEN	Cd72,
152	1555779_a_at	2	CD79A ANTIGEN (IMMUNOGLOBULIN-ASSOCIATED ALPHA)	CD79A,
153	205049_s_at	2	CD79A ANTIGEN (IMMUNOGLOBULIN-ASSOCIATED ALPHA)	CD79A,
154	224009_x_at	2	DEHYDROGENASE/REDUCTASE (SDR FAMILY) MEMBER 9	DHRS9,
155	221563_at	2	DUAL SPECIFICITY PHOSPHATASE 10	Dusp10,
156	227646_at	2	EARLY B-CELL FACTOR	EBF1,
157	232204_at	2	EARLY B-CELL FACTOR	EBF1,
158	230983_at	2	B-CELL NOVEL PROTEIN 1	FAM129C,
159	235982_at	2	FC RECEPTOR-LIKE 1	FCRL1,
160	243968_x_at	2	FC RECEPTOR-LIKE 1	FCRL1,
161	221239_s_at	2	FC RECEPTOR-LIKE 2	FCRL2,
162	224406_s_at	2	FC RECEPTOR-LIKE 5	FCRL5,
163	235372_at	2	FC RECEPTOR-LIKE AND MUCIN-LIKE 1	FCRLA,
164	235400_at	2	FC RECEPTOR-LIKE AND MUCIN-LIKE 1	FCRLA,
165	235401_s_at	2	FC RECEPTOR-LIKE AND MUCIN-LIKE 1	FCRLA,
166	211643_x_at	2	MAJOR HISTOCOMPATIBILITY COMPLEX, CLASS I, B	HLA-C,
167	213674_x_at	2	IMMUNOGLOBULIN HEAVY CONSTANT DELTA	IGHD,
168	230877_at	2	IMMUNOGLOBULIN HEAVY CONSTANT DELTA	IGHD,
169	209374_s_at	2	IMMUNOGLOBULIN HEAVY LOCUS	IGHM,
170	212827_at	2	IMMUNOGLOBULIN HEAVY LOCUS	IGHM,
171	216491_x_at	2	IMMUNOGLOBULIN HEAVY LOCUS	IGHM,
172	211430_s_at	2	IMMUNOGLOBULIN HEAVY VARIABLE 4-31	IGHV4-31,
173	214669_x_at	2	IMMUNOGLOBULIN KAPPA LOCUS	IGK@,
174	211644_x_at	2	IMMUNOGLOBULIN KAPPA CONSTANT	IGKC,
175	211645_x_at	2	IMMUNOGLOBULIN KAPPA CONSTANT	IGKC,
176	214836_x_at	2	IMMUNOGLOBULIN KAPPA VARIABLE 1-5	IGKV1-5,
177	221651_x_at	2	IMMUNOGLOBULIN KAPPA VARIABLE 1-5	IGKV1-5,
178	221671_x_at	2	IMMUNOGLOBULIN KAPPA VARIABLE 1-5	IGKV1-5,
179	224795_x_at	2	IMMUNOGLOBULIN KAPPA VARIABLE 1-5	IGKV1-5,
180	216207_x_at	2	IMMUNOGLOBULIN KAPPA VARIABLE 1D-13	IGKV1D-13,
181	217378_x_at	2	IMMUNOGLOBULIN ORPHON (TRANSPOSED ELEMENT) 1	IGKV1OR2-108,
182	217148_x_at	2	IMMUNOGLOBULIN LAMBDA CONSTANT 1 (MCG MARKER)	IGLC2,
183	211798_x_at	2	IMMUNOGLOBULIN LAMBDA JOINING 3	IGLJ3,
184	202503_s_at	2	KIAA0101	KIAA0101,
185	205297_s_at	2	CD79B ANTIGEN (IMMUNOGLOBULIN-ASSOCIATED BETA)	CD79B,
186	205207_at	2	INTERLEUKIN 6 (INTERFERON, BETA 2)	LOC541472,
187	211637_x_at	2	SIMILAR TO IG HEAVY CHAIN V-II REGION ARH-77 PRECURSOR	LOC652128,
188	231124_x_at	2	LYMPHOCYTE ANTIGEN 9	LY9,
189	235278_at	2	CHROMOSOME 20 OPEN READING FRAME 133	Macrod2,
190	229437_at	2	BIC TRANSCRIPT	Mirn155,
191	210356_x_at	2	MEMBRANE-SPANNING 4-DOMAINS, SUBFAMILY A, MEMBER 1	MS4A1,
192	217418_x_at	2	MEMBRANE-SPANNING 4-DOMAINS, SUBFAMILY A, MEMBER 1	MS4A1,
193	228592_at	2	MEMBRANE-SPANNING 4-DOMAINS, SUBFAMILY A, MEMBER 1	MS4A1,
194	228599_at	2	MEMBRANE-SPANNING 4-DOMAINS, SUBFAMILY A, MEMBER 1	MS4A1,
195	231418_at	2	MEMBRANE-SPANNING 4-DOMAINS, SUBFAMILY A, MEMBER 1	MS4A1,
196	215176_x_at	2	NETRIN 2-LIKE (CHICKEN)	NTN2L,
197	219073_s_at	2	HYPOTHETICAL PROTEIN FLJ20363	OSBPL10,
198	210448_s_at	2	PURINERGIC RECEPTOR P2X, LIGAND-GATED ION CHANNEL, 5	P2RX5,
199	221969_at	2	PAIRED BOX GENE 5 (B-CELL LINEAGE SPECIFIC ACTIVATOR)	PAX5,
200	219737_s_at	2	PROTOCADHERIN 9	PCDH9,
201	202732_at	2	PROTEIN KINASE (CAMP-DEPENDENT, CATALYTIC) INHIBITOR GAMMA	Pkig,
202	205901_at	2	PREPRONOCICEPTIN	PNOC,
203	205267_at	2	POU DOMAIN, CLASS 2, ASSOCIATING FACTOR 1	POU2AF1,
204	228390_at	2	RAB30, MEMBER RAS ONCOGENE FAMILY	RAB30,
205	227224_at	2	RAL GEF WITH PH DOMAIN AND SH3 BINDING MOTIF 2	RALGPS2,
206	216984_x_at	2	RIBOSOMAL PROTEIN L14	rpl14,
207	212589_at	2	RELATED RAS VIRAL (R-RAS) ONCOGENE HOMOLOG 2	RRAS2,
208	220059_at	2	BCR DOWNSTREAM SIGNALING 1	STAP1,
209	214183_s_at	2	TRANSKETOLASE-LIKE 1	TKTL1,
210	217979_at	2	TETRASPANIN 13	TSPAN13,
211	214916_x_at	2
212	226550_at	2
213	239287_at	2
214	243780_at	2
215	230245_s_at	2	HYPOTHETICAL PROTEIN LOC283663	LOC283663,
216	217911_s_at	3	BCL2-ASSOCIATED ATHANOGENE 3	BAG3,
217	209301_at	3	CARBONIC ANHYDRASE II	Ca2,
218	1554333_at	3	DNAJ (HSP40) HOMOLOG, SUBFAMILY A, MEMBER 4	DNAJA4,
219	1554334_a_at	3	DNAJ (HSP40) HOMOLOG, SUBFAMILY A, MEMBER 4	DNAJA4,
220	225061_at	3	DNAJ (HSP40) HOMOLOG, SUBFAMILY A, MEMBER 4	DNAJA4,
221	200664_s_at	3	DNAJ (HSP40) HOMOLOG, SUBFAMILY B, MEMBER 1	dnajb1,
222	200666_s_at	3	DNAJ (HSP40) HOMOLOG, SUBFAMILY B, MEMBER 1	dnajb1,
223	203810_at	3	DNAJ (HSP40) HOMOLOG, SUBFAMILY B, MEMBER 4	DNAJB4,
224	203811_s_at	3	DNAJ (HSP40) HOMOLOG, SUBFAMILY B, MEMBER 4	DNAJB4,
225	213145_at	3	F-BOX AND LEUCINE-RICH REPEAT PROTEIN 14	Fbxl14,
226	204018_x_at	3	HEMOGLOBIN, ALPHA 1	HBA2,
227	209458_x_at	3	HEMOGLOBIN, ALPHA 1	HBA2,
228	211699_x_at	3	HEMOGLOBIN, ALPHA 1	HBA2,
229	211745_x_at	3	HEMOGLOBIN, ALPHA 1	HBA2,
230	214414_x_at	3	HEMOGLOBIN, ALPHA 1	HBA2,
231	217414_x_at	3	HEMOGLOBIN, ALPHA 1	HBA2,
232	209116_x_at	3	HEMOGLOBIN, BETA	hbb,
233	211696_x_at	3	HEMOGLOBIN, BETA	hbb,
234	217232_x_at	3	HEMOGLOBIN, BETA	hbb,
235	209398_at	3	HISTONE 1, H1C	Hist1h1c,
236	215071_s_at	3	HISTONE 1, H2AC	HIST1H2AC,
237	214469_at	3	HISTONE 1, H2AE	HIST1H2AE,
238	214290_s_at	3	HISTONE 2, H2AA	HIST2H2AA3,
239	218280_x_at	3	HISTONE 2, H2AA	HIST2H2AA3,
240	210387_at	3	HISTONE 1, H2BD	HIST2H3PS2,
241	214455_at	3	HISTONE 1, H2BD	HIST2H3PS2,
242	215779_s_at	3	HISTONE 1, H2BD	HIST2H3PS2,
243	222067_x_at	3	HISTONE 1, H2BD	HIST2H3PS2,
244	211968_s_at	3	HEAT SHOCK PROTEIN 90KDA ALPHA (CYTOSOLIC), CLASS A MEMBER 1	Hsp90aa1,
245	200799_at	3	HEAT SHOCK 70KDA PROTEIN 1A	Hspa1b,
246	200800_s_at	3	HEAT SHOCK 70KDA PROTEIN 1A	Hspa1b,
247	202581_at	3	HEAT SHOCK 70KDA PROTEIN 1A	Hspa1b,
248	117_at	3	HEAT SHOCK 70KDA PROTEIN 6 (HSP70B')	HSPA6,
249	213418_at	3	HEAT SHOCK 70KDA PROTEIN 6 (HSP70B')	HSPA6,
250	201841_s_at	3	HEAT SHOCK 27KDA PROTEIN 1	HSPB1,
251	200806_s_at	3	HEAT SHOCK 60KDA PROTEIN 1 (CHAPERONIN)	HSPD1,
252	200807_s_at	3	HEAT SHOCK 60KDA PROTEIN 1 (CHAPERONIN)	HSPD1,
253	241716_at	3	HEAT SHOCK 60KDA PROTEIN 1 (CHAPERONIN)	HSPD1,
254	243372_at	3	HEAT SHOCK 60KDA PROTEIN 1 (CHAPERONIN)	HSPD1,
255	205133_s_at	3	HEAT SHOCK 10KDA PROTEIN 1 (CHAPERONIN 10)	HSPE1,
256	206976_s_at	3	HEAT SHOCK 105KDA/110KDA PROTEIN 1	HSPH1,
257	208744_x_at	3	HEAT SHOCK 105KDA/110KDA PROTEIN 1	HSPH1,
258	235573_at	3	HEAT SHOCK 105KDA/110KDA PROTEIN 1	HSPH1,
259	210354_at	3	INTERFERON, GAMMA	IFNG,
260	212099_at	3	RAS HOMOLOG GENE FAMILY, MEMBER B	Rhob,
261	217975_at	3	WW DOMAIN BINDING PROTEIN 5	WBP5,
262	226650_at	3	ZINC FINGER, AN1-TYPE DOMAIN 2A	ZFAND2A,
263	228041_at	4	2-AMINOADIPIC 6-SEMIALDEHYDE DEHYDROGENASE	AASDH,
264	209459_s_at	4	4-AMINOBUTYRATE AMINOTRANSFERASE	ABAT,
265	213805_at	4	ABHYDROLASE DOMAIN CONTAINING 5	ABHD5,
266	226030_at	4	ACYL-COENZYME A DEHYDROGENASE, SHORT/BRANCHED CHAIN	ACADSB,
267	213501_at	4	ACYL-COENZYME A OXIDASE 1, PALMITOYL	ACOX1,
268	227962_at	4	ACYL-COENZYME A OXIDASE 1, PALMITOYL	ACOX1,
269	228771_at	4	ADRENERGIC, BETA, RECEPTOR KINASE 2	adrbk2,
270	201491_at	4	AHA1, ACTIVATOR OF HEAT SHOCK 90KDA PROTEIN ATPASE HOMOLOG 1 (YEAST)	ahsa1,
271	209160_at	4	ALDO-KETO REDUCTASE FAMILY 1, MEMBER C3 (3-ALPHA HYDROXYSTEROID DEHYDROGENASE, TYPE II)	AKR1C3,
272	212224_at	4	ALDEHYDE DEHYDROGENASE 1 FAMILY, MEMBER A1	ALDH1A1,
273	202054_s_at	4	ALDEHYDE DEHYDROGENASE 3 FAMILY, MEMBER A2	ALDH3A2,
274	203545_at	4	ASPARAGINE-LINKED GLYCOSYLATION 8 HOMOLOG (YEAST, ALPHA-1,3-GLUCOSYLTRANSFERASE)	ALG8,
275	226431_at	4	AMYOTROPHIC LATERAL SCLEROSIS 2 (JUVENILE) CHROMOSOME REGION, CANDIDATE 13	Als2cr13,
276	228094_at	4	ADHESION MOLECULE, INTERACTS WITH CXADR ANTIGEN 1	AMICA1,
277	227337_at	4	ANKYRIN REPEAT DOMAIN 37	ANKRD37,
278	235777_at	4	ANKYRIN REPEAT DOMAIN 44	ANKRD44,
279	225731_at	4	ANKYRIN REPEAT DOMAIN 50	ANKRD50,
280	204859_s_at	4	APOPTOTIC PEPTIDASE ACTIVATING FACTOR	Apaf1,
281	214483_s_at	4	ADP-RIBOSYLATION FACTOR INTERACTING PROTEIN 1 (ARFAPTIN 1)	Arfip1,
282	218230_at	4	ADP-RIBOSYLATION FACTOR INTERACTING PROTEIN 1 (ARFAPTIN 1)	Arfip1,
283	1554480_a_at	4	SVH PROTEIN	ARMC10,
284	218694_at	4	ARMADILLO REPEAT CONTAINING, X-LINKED 1	ARMCX1,
285	222444_at	4	ARMADILLO REPEAT CONTAINING, X-LINKED 3	ARMCX3,
286	230619_at	4	ARYL HYDROCARBON RECEPTOR NUCLEAR TRANSLOCATOR	arnT,
287	222912_at	4	ARRESTIN, BETA 1	ARRB1,
288	203428_s_at	4	ASF1 ANTI-SILENCING FUNCTION 1 HOMOLOG A (S. CEREVISIAE)	ASF1A,
289	206743_s_at	4	ASIALOGLYCOPROTEIN RECEPTOR 1	ASGR1,
290	1558233_s_at	4	ACTIVATING TRANSCRIPTION FACTOR 1	ATF1,
291	219164_s_at	4	CHROMOSOME 14 OPEN READING FRAME 103	Atg2b,
292	213238_at	4	ATPASE, CLASS V, TYPE 10D	Atp10d,
293	202874_s_at	4	ATPASE, H+ TRANSPORTING, LYSOSOMAL 42KDA, V1 SUBUNIT C1	atp6v1c1,
294	226463_at	4	ATPASE, H+ TRANSPORTING, LYSOSOMAL 42KDA, V1 SUBUNIT C1	atp6v1c1,
295	218461_at	4	ATP BINDING DOMAIN 1 FAMILY, MEMBER C	Atpbd1c,
296	228189_at	4	SILENCER OF DEATH DOMAINS	BAG4,
297	210347_s_at	4	B-CELL CLL/LYMPHOMA 11A (ZINC FINGER PROTEIN)	BCL11A,
298	219497_s_at	4	B-CELL CLL/LYMPHOMA 11A (ZINC FINGER PROTEIN)	BCL11A,
299	222891_s_at	4	B-CELL CLL/LYMPHOMA 11A (ZINC FINGER PROTEIN)	BCL11A,
300	202710_at	4	BET1 HOMOLOG (S. CEREVISIAE)	Bet1,
301	219546_at	4	BMP2 INDUCIBLE KINASE	bmp2k,
302	59644_at	4	BMP2 INDUCIBLE KINASE	bmp2k,
303	1568768_s_at	4	BRAIN AND REPRODUCTIVE ORGAN-EXPRESSED (TNFRSF1A MODULATOR)	Bre,
304	225716_at	4	BRI3 BINDING PROTEIN	BRI3BP,
305	217905_at	4	CHROMOSOME 10 OPEN READING FRAME 119	c10orf119,
306	220560_at	4	CHROMOSOME 11 OPEN READING FRAME 21	C11orf21,
307	223268_at	4	CHROMOSOME 11 OPEN READING FRAME 54	C11orf54,
308	221208_s_at	4	HYPOTHETICAL PROTEIN FLJ23342	C11orf61,
309	223060_at	4	CHROMOSOME 14 OPEN READING FRAME 119	C14orf119,
310	212460_at	4	CHROMOSOME 14 OPEN READING FRAME 147	C14orf147,
311	213508_at	4	CHROMOSOME 14 OPEN READING FRAME 147	C14orf147,
312	219146_at	4	CHROMOSOME 17 OPEN READING FRAME 42	C17orf42,
313	220235_s_at	4	CHROMOSOME 1 OPEN READING FRAME 103	C1orf103,
314	223125_s_at	4	CHROMOSOME 1 OPEN READING FRAME 21	C1orf21,
315	220992_s_at	4	CHROMOSOME 1 OPEN READING FRAME 25	C1orf25,
316	221211_s_at	4	CHROMOSOME 21 OPEN READING FRAME 7	C21orf7,
317	209906_at	4	COMPLEMENT COMPONENT 3A RECEPTOR 1	C3AR1,
318	1555905_a_at	4	CHROMOSOME 3 OPEN READING FRAME 23	C3orf23,
319	219872_at	4	CHROMOSOME 4 OPEN READING FRAME 18	C4orf18,
320	224989_at	4	HYPOTHETICAL PROTEIN LOC201895	C4orf34,
321	224990_at	4	HYPOTHETICAL PROTEIN LOC201895	C4orf34,
322	227052_at	4	HYPOTHETICAL PROTEIN LOC201895	C4orf34,
323	1552386_at	4	HYPOTHETICAL PROTEIN FLJ33641	C5orf29,
324	222682_s_at	4	CHROMOSOME 5 OPEN READING FRAME 3	C5orf3,
325	226810_at	4	CHROMOSOME 6 OPEN READING FRAME 155	C6orf155,
326	218195_at	4	CHROMOSOME 6 OPEN READING FRAME 211	C6orf211,
327	226781_at	4	HYPOTHETICAL PROTEIN HSPC268	C7orf55,
328	205308_at	4	CHROMOSOME 8 OPEN READING FRAME 70	C8orf70,
329	228176_at	4	ENDOTHELIAL DIFFERENTIATION, SPHINGOLIPID G-PROTEIN-COUPLED RECEPTOR, 3	C9orf47,
330	235940_at	4	CHROMOSOME 9 OPEN READING FRAME 64	C9orf64,
331	221865_at	4	CHROMOSOME 9 OPEN READING FRAME 91	C9orf91,
332	219714_s_at	4	CALCIUM CHANNEL, VOLTAGE-DEPENDENT, ALPHA 2/DELTA 3 SUBUNIT	CACNA2D3,
333	201381_x_at	4	CALCYCLIN BINDING PROTEIN	CACYBP,
334	210691_s_at	4	CALCYCLIN BINDING PROTEIN	CACYBP,
335	211761_s_at	4	CALCYCLIN BINDING PROTEIN	CACYBP,
336	1554479_a_at	4	CASPASE RECRUITMENT DOMAIN FAMILY, MEMBER 8	CARD8,
337	206011_at	4	CASPASE 1, APOPTOSIS-RELATED CYSTEINE PEPTIDASE (INTERLEUKIN 1, BETA, CONVERTASE)	CASP1,
338	222201_s_at	4	CASP8 ASSOCIATED PROTEIN 2	CASP8AP2,
339	201432_at	4	CATALASE	cat,
340	211922_s_at	4	CATALASE	cat,
341	208056_s_at	4	CORE-BINDING FACTOR, RUNT DOMAIN, ALPHA SUBUNIT 2; TRANSLOCATED TO, 3	CBFA2T3,
342	201518_at	4	CHROMOBOX HOMOLOG 1 (HP1 BETA HOMOLOG DROSOPHILA )	CBX1,
343	227157_at	4	HYPOTHETICAL PROTEIN FLJ33167	CCDC111,
343	228087_at	4	LOC90693 PROTEIN	Ccdc126,
344	235051_at	4	COILED-COIL DOMAIN CONTAINING 50	Ccdc50,
345	219130_at	4	COILED-COIL DOMAIN CONTAINING 76	Ccdc76,
346	233543_s_at	4	HYPOTHETICAL PROTEIN FLJ13614	CCDC98,
347	204103_at	4	CHEMOKINE (C-C MOTIF) LIGAND 4	CCL4L2,
348	202769_at	4	CYCLIN G2	CCNG2,
349	202770_s_at	4	CYCLIN G2	CCNG2,
350	211559_s_at	4	CYCLIN G2	CCNG2,
351	214151_s_at	4	CELL CYCLE PROGRESSION 1	CCPG1,
352	221511_x_at	4	CELL CYCLE PROGRESSION 1	CCPG1,
184	222156_x_at	4	CELL CYCLE PROGRESSION 1	CCPG1,
355	207794_at	4	CHEMOKINE (C-C MOTIF) RECEPTOR 2	CCR2,
356	205987_at	4	CD1C ANTIGEN, C POLYPEPTIDE	CD1C,
357	217422_s_at	4	CD22 ANTIGEN	Cd22,
358	266_s_at	4	CD24 ANTIGEN (SMALL CELL LUNG CARCINOMA CLUSTER 4 ANTIGEN)	CD24,
359	220307_at	4	CD244 NATURAL KILLER CELL RECEPTOR 2B4	Cd244,
360	241929_at	4	CD36 ANTIGEN (COLLAGEN TYPE I RECEPTOR, THROMBOSPONDIN RECEPTOR)	CD36,
361	209288_s_at	4	CDC42 EFFECTOR PROTEIN (RHO GTPASE BINDING) 3	Cdc42ep3,
362	225081_s_at	4	CELL DIVISION CYCLE ASSOCIATED 7-LIKE	CDCA7L,
363	223513_at	4	CENTROMERE PROTEIN J	CENPJ,
364	209662_at	4	CENTRIN, EF-HAND PROTEIN, 3 (CDC31 HOMOLOG, YEAST)	CETN3,
365	227871_at	4	CHOROIDEREMIA (RAB ESCORT PROTEIN 1)	CHM,
366	226350_at	4	CHOROIDEREMIA-LIKE (RAB ESCORT PROTEIN 2)	CHML,
367	226372_at	4	CARBOHYDRATE (CHONDROITIN 4) SULFOTRANSFERASE 11	CHST11,
368	223210_at	4	CHURCHILL DOMAIN CONTAINING 1	Churc1,
369	226736_at	4	CHURCHILL DOMAIN CONTAINING 1	Churc1,
370	204170_s_at	4	CDC28 PROTEIN KINASE REGULATORY SUBUNIT 2	CKS2,
371	1555543_a_at	4	CHLORIDE CHANNEL CLIC-LIKE 1	CLCC1,
372	206682_at	4	C-TYPE LECTIN DOMAIN FAMILY 10, MEMBER A	CLEC10A,
373	231600_at	4	C-TYPE LECTIN DOMAIN FAMILY 12 MEMBER B	CLEC12B,
374	221724_s_at	4	C-TYPE LECTIN DOMAIN FAMILY 4, MEMBER A	CLEC4A,
375	213415_at	4	CHLORIDE INTRACELLULAR CHANNEL 2	CLIC2,
376	204085_s_at	4	CEROID-LIPOFUSCINOSIS, NEURONAL 5	CLN5,
377	218439_s_at	4	COMM DOMAIN CONTAINING 10	Commd10,
378	222637_at	4	COMM DOMAIN CONTAINING 10	Commd10,
379	223114_at	4	COENZYME Q5 HOMOLOG, METHYLTRANSFERASE (YEAST)	COQ5,
380	228365_at	4	COPINE VIII	CPNE8,
381	218643_s_at	4	POSTSYNAPTIC PROTEIN CRIPT	CRIPT,
382	219913_s_at	4	CRN, CROOKED NECK-LIKE 1 (DROSOPHILA)	CRNKL1,
383	206914_at	4	CLASS-I MHC-RESTRICTED T CELL ASSOCIATED MOLECULE	CRTAM,
384	203104_at	4	COLONY STIMULATING FACTOR 1 RECEPTOR, FORMERLY MCDONOUGH FELINE SARCOMA VIRAL (V-FMS) ONCOGENE HOMOLOG	CSF1R,
385	201218_at	4	C-TERMINAL BINDING PROTEIN 2	CTBP2,
386	208407_s_at	4	CATENIN (CADHERIN-ASSOCIATED PROTEIN), DELTA 1	CTNND1,
387	228190_at	4	SH2 DOMAIN BINDING PROTEIN 1 (TETRATRICOPEPTIDE REPEAT CONTAINING)	Ctr9,
388	226000_at	4	CTTNBP2 N-TERMINAL LIKE	CTTNBP2NL,
389	228916_at	4	CWF19-LIKE 2, CELL CYCLE CONTROL (S. POMBE)	CWF19L2,
390	205583_s_at	4	CHROMOSOME X OPEN READING FRAME 45	CXorf45,
391	222453_at	4	CYTOCHROME B REDUCTASE 1	Cybrd1,
392	201280_s_at	4	DISABLED HOMOLOG 2, MITOGEN-RESPONSIVE PHOSPHOPROTEIN (DROSOPHILA)	Dab2,
393	222858_s_at	4	DUAL ADAPTOR OF PHOSPHOTYROSINE AND 3-PHOSPHOINOSITIDES	Dapp1,
394	222859_s_at	4	DUAL ADAPTOR OF PHOSPHOTYROSINE AND 3-PHOSPHOINOSITIDES	Dapp1,
395	222889_at	4	DNA CROSS-LINK REPAIR 1B (PSO2 HOMOLOG, S. CEREVISIAE)	DCLRE1B,
396	228293_at	4	NOVEL 58.3 KDA PROTEIN	DEPDC7,
397	219641_at	4	DE-ETIOLATED HOMOLOG 1 (ARABIDOPSIS)	DET1,
398	223952_x_at	4	DEHYDROGENASE/REDUCTASE (SDR FAMILY) MEMBER 9	DHRS9,
399	227094_at	4	DEHYDROGENASE E1 AND TRANSKETOLASE DOMAIN CONTAINING 1	DHTKD1,
400	214030_at	4	HYPOTHETICAL PROTEIN DKFZP667G2110	DKFZp667G2110,
401	200880_at	4	DNAJ (HSP40) HOMOLOG, SUBFAMILY A, MEMBER 1	dnaja1,
402	209015_s_at	4	DNAJ (HSP40) HOMOLOG, SUBFAMILY B, MEMBER 6	Dnajb6,
403	225384_at	4	DEDICATOR OF CYTOKINESIS 7	DOCK7,
404	241891_at	4	DEDICATOR OF CYTOKINESIS 8	Dock8,
405	224129_s_at	4	DPY-30-LIKE PROTEIN	Dpy30,
406	211684_s_at	4	DYNEIN, CYTOPLASMIC 1, INTERMEDIATE CHAIN 2	Dync1i2,
407	242363_at	4	DYNEIN, CYTOPLASMIC 1, INTERMEDIATE CHAIN 2	Dync1i2,
408	200703_at	4	DYNEIN, LIGHT CHAIN, LC8-TYPE 1	Dynll1,
409	219974_x_at	4	ENOYL COENZYME A HYDRATASE DOMAIN CONTAINING 1	ECHDC1,
410	223088_x_at	4	ENOYL COENZYME A HYDRATASE DOMAIN CONTAINING 1	ECHDC1,
411	233124_s_at	4	ENOYL COENZYME A HYDRATASE DOMAIN CONTAINING 1	ECHDC1,
412	243303_at	4	ENOYL COENZYME A HYDRATASE DOMAIN CONTAINING 1	ECHDC1,
413	204036_at	4	ENDOTHELIAL DIFFERENTIATION, LYSOPHOSPHATIDIC ACID G-PROTEIN-COUPLED RECEPTOR, 2	EDG2,
414	225885_at	4	EARLY ENDOSOME ANTIGEN 1, 162KD	EEA1,
415	204410_at	4	EUKARYOTIC TRANSLATION INITIATION FACTOR 1A, Y-LINKED	EIF1AY,
416	201303_at	4	DEAD (ASP-GLU-ALA-ASP) BOX POLYPEPTIDE 48	eif4a3,
417	227075_at	4	ELONGATION PROTEIN 3 HOMOLOG (S. CEREVISIAE)	ELP3,
418	234464_s_at	4	ESSENTIAL MEIOTIC ENDONUCLEASE 1 HOMOLOG 1 (S. POMBE)	EME1,
419	210724_at	4	EGF-LIKE MODULE CONTAINING, MUCIN-LIKE, HORMONE RECEPTOR-LIKE 3	EMR3,
420	231776_at	4	EOMESODERMIN HOMOLOG (XENOPUS LAEVIS)	EOMES,
421	202609_at	4	EPIDERMAL GROWTH FACTOR RECEPTOR PATHWAY SUBSTRATE 8	EPS8,
422	219017_at	4	ETHANOLAMINE KINASE 1	ETNK1,
423	225290_at	4	ETHANOLAMINE KINASE 1	ETNK1,
424	226432_at	4	ETHANOLAMINE KINASE 1	ETNK1,
425	231576_at	4	ETHANOLAMINE KINASE 1	ETNK1,
426	228418_at	4	EXOCYST COMPLEX COMPONENT 5	EXOC5,
427	213365_at	4	KIAA1504 PROTEIN	EXOD1,
428	213506_at	4	COAGULATION FACTOR II (THROMBIN) RECEPTOR-LIKE 1	F2RL1,
429	227960_s_at	4	FUMARYLACETOACETATE HYDROLASE DOMAIN CONTAINING 1	FAHD1,
430	223386_at	4	HYPOTHETICAL PROTEIN FLJ21103	FAM118B,
431	223497_at	4	KIAA1411	FAM135A,
432	221565_s_at	4	FAMILY WITH SEQUENCE SIMILARITY 26, MEMBER B	FAM26B,
433	57715_at	4	FAMILY WITH SEQUENCE SIMILARITY 26, MEMBER B	FAM26B,
434	229543_at	4	HYPOTHETICAL PROTEIN LOC441168	FAM26F,
435	224973_at	4	FAMILY WITH SEQUENCE SIMILARITY 46, MEMBER A	FAM46A,
436	235349_at	4	FAMILY WITH SEQUENCE SIMILARITY 82, MEMBER A	FAM82A,
437	219002_at	4	HYPOTHETICAL PROTEIN FLJ21901	FASTKD1,
438	225736_at	4	F-BOX PROTEIN 22	FBXO22,
439	211734_s_at	4	FC FRAGMENT OF IGE, HIGH AFFINITY I, RECEPTOR FOR; ALPHA POLYPEPTIDE	Fcer1a,
440	210889_s_at	4	FC FRAGMENT OF IGG, LOW AFFINITY IIB, RECEPTOR (CD32)	FCGR2B,
441	204006_s_at	4	FC FRAGMENT OF IGG, LOW AFFINITY IIIA, RECEPTOR (CD16A)	FCGR3A,
442	231093_at	4	FC RECEPTOR-LIKE 3	FCRL3,
443	203562_at	4	FASCICULATION AND ELONGATION PROTEIN ZETA 1 (ZYGIN I)	FEZ1,
444	1565752_at	4	FYVE, RHOGEF AND PH DOMAIN CONTAINING 2	FGD2,
445	1565754_x_at	4	FYVE, RHOGEF AND PH DOMAIN CONTAINING 2	FGD2,
446	215602_at	4	FYVE, RHOGEF AND PH DOMAIN CONTAINING 2	FGD2,
447	227948_at	4	FYVE, RHOGEF AND PH DOMAIN CONTAINING 4	FGD4,
448	1555137_a_at	4	FYVE, RHOGEF AND PH DOMAIN CONTAINING 6	FGD6,
449	223836_at	4	KSP37 PROTEIN	FGFBP2,
450	200894_s_at	4	FK506 BINDING PROTEIN 4, 59KDA	FKBP4,
451	239135_at	4	HYPOTHETICAL PROTEIN FLJ11151	FLJ11151,
452	222811_at	4	HYPOTHETICAL PROTEIN FLJ11171	FLJ11171,
453	233558_s_at	4	FLJ12716 PROTEIN	FLJ12716,
454	219383_at	4	HYPOTHETICAL PROTEIN FLJ14213	FLJ14213,
455	228149_at	4	HYPOTHETICAL PROTEIN FLJ31818	FLJ31818,
456	227618_at	4	TPT1-LIKE PROTEIN	FLJ44635,
457	1566557_at	4	HYPOTHETICAL PROTEIN LOC440465	FLJ90757,
458	205776_at	4	FLAVIN CONTAINING MONOOXYGENASE 5	FMO5,
459	224148_at	4	FYN BINDING PROTEIN (FYB-120/130)	FYB,
460	210220_at	4	FRIZZLED HOMOLOG 2 (DROSOPHILA)	FZD2,
461	203066_at	4	KIAA0598 GENE PRODUCT	GALNAC4S-6ST,
462	212378_at	4	PHOSPHORIBOSYLGLYCINAMIDE FORMYLTRANSFERASE, PHOSPHORIBOSYLGLYCINAMIDE SYNTHETASE, PHOSPHORIBOSYLAMINOIMIDAZOLE SYNTHETASE	GART,
463	231918_s_at	4	G ELONGATION FACTOR, MITOCHONDRIAL 2	GFM2,
464	228376_at	4	GLYCOPROTEIN, ALPHA-GALACTOSYLTRANSFERASE 1	GGTA1,
465	1552315_at	4	GTPASE, IMAP FAMILY MEMBER 1	GIMAP1,
466	1552316_a_at	4	GTPASE, IMAP FAMILY MEMBER 1	GIMAP1,
467	219243_at	4	GTPASE, IMAP FAMILY MEMBER 4	GIMAP4,
468	219777_at	4	IMMUNE ASSOCIATED NUCLEOTIDE 2	GIMAP6,
469	229367_s_at	4	IMMUNE ASSOCIATED NUCLEOTIDE 2	GIMAP6,
470	235306_at	4	GTPASE, IMAP FAMILY MEMBER 8	GIMAP8,
471	1554345_a_at	4	HYPOTHETICAL PROTEIN FLJ20125	GIN1,
472	219467_at	4	HYPOTHETICAL PROTEIN FLJ20125	GIN1,
473	234192_s_at	4	G KINASE ANCHORING PROTEIN 1	GKAP1,
474	214430_at	4	GALACTOSIDASE, ALPHA	Gla,
475	209276_s_at	4	GLUTAREDOXIN (THIOLTRANSFERASE)	GLRX,
476	1559776_at	4	GM2 GANGLIOSIDE ACTIVATOR	GM2A,
477	204115_at	4	GUANINE NUCLEOTIDE BINDING PROTEIN (G PROTEIN), GAMMA 11	GNG11,
478	217771_at	4	GOLGI PHOSPHOPROTEIN 2	GOLM1,
479	225447_at	4	GLYCEROL-3-PHOSPHATE DEHYDROGENASE 2 (MITOCHONDRIAL)	GPD2,
480	232267_at	4	G PROTEIN-COUPLED RECEPTOR 133	GPR133,
481	210279_at	4	G PROTEIN-COUPLED RECEPTOR 18	GPR18,
482	223620_at	4	G PROTEIN-COUPLED RECEPTOR 34	Gpr34,
483	202451_at	4	GENERAL TRANSCRIPTION FACTOR IIH, POLYPEPTIDE 1, 62KDA	gtf2h1,
484	202453_s_at	4	GENERAL TRANSCRIPTION FACTOR IIH, POLYPEPTIDE 1, 62KDA	gtf2h1,
485	203817_at	4	GUANYLATE CYCLASE 1, SOLUBLE, BETA 3	GUCY1B3,
486	208579_x_at	4	H2B HISTONE FAMILY, MEMBER S	H2BFS,
487	205659_at	4	HISTONE DEACETYLASE 9	HDAC9,
488	213374_x_at	4	3-HYDROXYISOBUTYRYL-COENZYME A HYDROLASE	HIBCH,
489	208546_x_at	4	HISTONE 1, H2BH	HIST1H2BH,
490	206110_at	4	HISTONE 1, H3A	HIST1H3J,
491	214522_x_at	4	HISTONE 1, H3A	HIST1H3J,
492	208490_x_at	4	HISTONE 1, H2BD	HIST2H3PS2,
493	208523_x_at	4	HISTONE 1, H2BD	HIST2H3PS2,
494	209911_x_at	4	HISTONE 1, H2BD	HIST2H3PS2,
495	236193_at	4	HISTONE 1, H2BD	HIST2H3PS2,
496	230795_at	4	H4 HISTONE, FAMILY 2	HIST2H4B,
497	203932_at	4	MAJOR HISTOCOMPATIBILITY COMPLEX, CLASS II, DM BETA	HLA-DMB,
498	226878_at	4	MAJOR HISTOCOMPATIBILITY COMPLEX, CLASS II, DO ALPHA	HLA-DOA,
499	203290_at	4	MAJOR HISTOCOMPATIBILITY COMPLEX, CLASS II, DQ ALPHA 1	HLA-DQA2,
500	204112_s_at	4	HISTAMINE N-METHYLTRANSFERASE	hnmt,
501	211732_x_at	4	HISTAMINE N-METHYLTRANSFERASE	hnmt,
502	228772_at	4	HISTAMINE N-METHYLTRANSFERASE	hnmt,
503	225805_at	4	HETEROGENEOUS NUCLEAR RIBONUCLEOPROTEIN U (SCAFFOLD ATTACHMENT FACTOR A)	HNRNPU,
504	203284_s_at	4	HEPARAN SULFATE 2-O-SULFOTRANSFERASE 1	Hs2st1,
505	201413_at	4	HYDROXYSTEROID (17-BETA) DEHYDROGENASE 4	HSD17B4,
506	209513_s_at	4	HYDROXYSTEROID DEHYDROGENASE LIKE 2	HSDL2,
507	210211_s_at	4	HEAT SHOCK PROTEIN 90KDA ALPHA (CYTOSOLIC), CLASS A MEMBER 1	Hsp90aa1,
508	211969_at	4	HEAT SHOCK PROTEIN 90KDA ALPHA (CYTOSOLIC), CLASS A MEMBER 1	Hsp90aa1,
509	214328_s_at	4	HEAT SHOCK PROTEIN 90KDA ALPHA (CYTOSOLIC), CLASS A MEMBER 1	Hsp90aa1,
510	1557910_at	4	HEAT SHOCK PROTEIN 90KDA ALPHA (CYTOSOLIC), CLASS B MEMBER 1	hsp90ab1,
511	200064_at	4	HEAT SHOCK PROTEIN 90KDA ALPHA (CYTOSOLIC), CLASS B MEMBER 1	hsp90ab1,
512	214359_s_at	4	HEAT SHOCK PROTEIN 90KDA ALPHA (CYTOSOLIC), CLASS B MEMBER 1	hsp90ab1,
513	211538_s_at	4	HEAT SHOCK 70KDA PROTEIN 2	HSPA2,
514	211016_x_at	4	HEAT SHOCK 70KDA PROTEIN 4	hspa4,
515	210189_at	4	HEAT SHOCK 70KDA PROTEIN 1-LIKE	HSPA7,
516	233694_at	4	HEAT SHOCK 70KDA PROTEIN 1-LIKE	HSPA7,
517	208687_x_at	4	HEAT SHOCK 70KDA PROTEIN 8	HSPA8,
518	210338_s_at	4	HEAT SHOCK 70KDA PROTEIN 8	HSPA8,
519	203327_at	4	INSULIN-DEGRADING ENZYME	IDE,
520	224533_s_at	4	INTERFERON, ALPHA-INDUCIBLE PROTEIN (CLONE IFI-6-16)	IFI6,
521	230631_s_at	4	INTERFERON (ALPHA, BETA AND OMEGA) RECEPTOR 2	IFNAR2,
522	227295_at	4	IKK INTERACTING PROTEIN	IKIP,
523	205841_at	4	JANUS KINASE 2 (A PROTEIN TYROSINE KINASE)	JAK2,
524	227647_at	4	POTASSIUM VOLTAGE-GATED CHANNEL, ISK-RELATED FAMILY, MEMBER 3	KCNE3,
525	222668_at	4	POTASSIUM CHANNEL TETRAMERISATION DOMAIN CONTAINING 15	KCTD15,
526	243539_at	4	KIAA1841 PROTEIN	KIAA1841,
527	203087_s_at	4	KINESIN HEAVY CHAIN MEMBER 2	KIF2A,
528	1555275_a_at	4	KELCH-LIKE 6 (DROSOPHILA)	Klhl6,
529	228167_at	4	KELCH-LIKE 6 (DROSOPHILA)	Klhl6,
530	210288_at	4	KILLER CELL LECTIN-LIKE RECEPTOR SUBFAMILY G, MEMBER 1	KLRG1,
531	210690_at	4	KILLER CELL LECTIN-LIKE RECEPTOR SUBFAMILY C, MEMBER 4	KLRK1,
532	211138_s_at	4	KYNURENINE 3-MONOOXYGENASE (KYNURENINE 3-HYDROXYLASE)	Kmo,
533	213573_at	4	KARYOPHERIN (IMPORTIN) BETA 1	KPNB1,
534	218303_x_at	4	HYPOTHETICAL PROTEIN LOC51315	KRCC1,
535	222585_x_at	4	HYPOTHETICAL PROTEIN LOC51315	KRCC1,
536	233329_s_at	4	HYPOTHETICAL PROTEIN LOC51315	KRCC1,
537	222714_s_at	4	LACTAMASE, BETA 2	Lactb2,
538	226671_at	4	LYSOSOMAL-ASSOCIATED MEMBRANE PROTEIN 2	LAMP2,
539	222427_s_at	4	LEUCYL-TRNA SYNTHETASE	LARS,
540	34764_at	4	LEUCYL-TRNA SYNTHETASE 2, MITOCHONDRIAL	Lars2,
541	227819_at	4	LEUCINE-RICH REPEAT-CONTAINING G PROTEIN-COUPLED RECEPTOR 6	LGR6,
542	227840_at	4	HYPOTHETICAL PROTEIN LOC130355	LOC130355,
543	226073_at	4	HYPOTHETICAL PROTEIN LOC219854	LOC219854,
544	235132_at	4	HYPOTHETICAL PROTEIN LOC254128	LOC254128,
545	1563088_a_at	4	HYPOTHETICAL PROTEIN LOC284837	LOC284837,
546	227270_at	4	HYPOTHETICAL PROTEIN LOC285550	LOC285550,
547	225599_s_at	4	HYPOTHETICAL PROTEIN LOC286144	LOC286144,
548	225600_at	4	HYPOTHETICAL PROTEIN LOC286144	LOC286144,
549	225603_s_at	4	HYPOTHETICAL PROTEIN LOC286144	LOC286144,
550	226395_at	4	HYPOTHETICAL PROTEIN LOC286170	LOC286170,
551	230815_at	4	SIMILAR TO KIF27C	LOC389765,
552	225509_at	4	HYPOTHETICAL PROTEIN LOC56757	LOC56757,
553	203548_s_at	4	LIPOPROTEIN LIPASE	LPL,
554	203549_s_at	4	LIPOPROTEIN LIPASE	LPL,
555	228841_at	4	HYPOTHETICAL PROTEIN LOC90624	Lyrm7,
556	240344_x_at	4	HYPOTHETICAL PROTEIN LOC90624	Lyrm7,
557	203518_at	4	LYSOSOMAL TRAFFICKING REGULATOR	lysT,
558	215415_s_at	4	LYSOSOMAL TRAFFICKING REGULATOR	lysT,
559	222805_at	4	MANNOSIDASE, ENDO-ALPHA	MANEA,
560	1552263_at	4	MITOGEN-ACTIVATED PROTEIN KINASE 1	MAPK1,
561	236699_at	4	MUSCLEBLIND-LIKE 2 (DROSOPHILA)	MBNL2,
562	220122_at	4	MULTIPLE C2 DOMAINS, TRANSMEMBRANE 1	MCTP1,
563	235740_at	4	MULTIPLE C2 DOMAINS, TRANSMEMBRANE 1	MCTP1,
564	209199_s_at	4	MADS BOX TRANSCRIPTION ENHANCER FACTOR 2, POLYPEPTIDE C (MYOCYTE ENHANCER FACTOR 2C)	MEF2C,
565	209200_at	4	MADS BOX TRANSCRIPTION ENHANCER FACTOR 2, POLYPEPTIDE C (MYOCYTE ENHANCER FACTOR 2C)	MEF2C,
566	236395_at	4	MADS BOX TRANSCRIPTION ENHANCER FACTOR 2, POLYPEPTIDE C (MYOCYTE ENHANCER FACTOR 2C)	MEF2C,
567	207761_s_at	4	METHYLTRANSFERASE LIKE 7A	METTL7A,
568	224452_s_at	4	HYPOTHETICAL PROTEIN LOC84792	MGC12966,
569	1558166_at	4	HYPOTHETICAL PROTEIN MGC16275	MGC16275,
570	221958_s_at	4	MESODERM INDUCTION EARLY RESPONSE 1 HOMOLOG (XENOPUS LAEVIS)	MIER1,
571	228949_at	4	MESODERM INDUCTION EARLY RESPONSE 1 HOMOLOG (XENOPUS LAEVIS)	MIER1,
572	228950_s_at	4	MESODERM INDUCTION EARLY RESPONSE 1 HOMOLOG (XENOPUS LAEVIS)	MIER1,
573	213188_s_at	4	MYC INDUCED NUCLEAR ANTIGEN	Mina,
574	226329_s_at	4	HYPOTHETICAL PROTEIN BC018453	MITD1,
575	218138_at	4	MCKUSICK-KAUFMAN SYNDROME	mkks,
576	222530_s_at	4	MCKUSICK-KAUFMAN SYNDROME	mkks,
577	204959_at	4	MYELOID CELL NUCLEAR DIFFERENTIATION ANTIGEN	MNDA,
578	221895_at	4	MOTILE SPERM DOMAIN CONTAINING 2	MOSPD2,
579	217907_at	4	MITOCHONDRIAL RIBOSOMAL PROTEIN L18	Mrpl18,
580	212603_at	4	MITOCHONDRIAL RIBOSOMAL PROTEIN S31	MRPS31,
581	212604_at	4	MITOCHONDRIAL RIBOSOMAL PROTEIN S31	MRPS31,
582	218538_s_at	4	MRS2-LIKE, MAGNESIUM HOMEOSTASIS FACTOR (S. CEREVISIAE)	Mrs2l,
583	219666_at	4	CD20-LIKE PRECUSOR	MS4A6A,
584	223280_x_at	4	CD20-LIKE PRECUSOR	MS4A6A,
585	223922_x_at	4	CD20-LIKE PRECUSOR	MS4A6A,
586	224356_x_at	4	CD20-LIKE PRECUSOR	MS4A6A,
587	230550_at	4	CD20-LIKE PRECUSOR	MS4A6A,
588	232724_at	4	CD20-LIKE PRECUSOR	MS4A6A,
589	224358_s_at	4	MEMBRANE-SPANNING 4-DOMAINS, SUBFAMILY A, MEMBER 7	MS4A7,
590	209421_at	4	MUTS HOMOLOG 2, COLON CANCER, NONPOLYPOSIS TYPE 1 (E. COLI)	MSH2,
591	229033_s_at	4	HYPOTHETICAL PROTEIN LOC51243	MUM1,
592	230461_s_at	4	HYPOTHETICAL PROTEIN LOC51243	MUM1,
593	205826_at	4	MYOMESIN (M-PROTEIN) 2, 165KDA	Myom2,
594	204861_s_at	4	BACULOVIRAL IAP REPEAT-CONTAINING 1	NAIP,
595	201384_s_at	4	NEIGHBOR OF BRCA1 GENE 1	Nbr1,
596	204125_at	4	NADH DEHYDROGENASE (UBIQUINONE) 1 ALPHA SUBCOMPLEX, ASSEMBLY FACTOR 1	NDUFAF1,
597	204634_at	4	NIMA (NEVER IN MITOSIS GENE A)-RELATED KINASE 4	Nek4,
598	210556_at	4	NUCLEAR FACTOR OF ACTIVATED T-CELLS, CYTOPLASMIC, CALCINEURIN-DEPENDENT 3	NFATC3,
599	209930_s_at	4	NUCLEAR FACTOR (ERYTHROID-DERIVED 2), 45KDA	NFE2,
600	227220_at	4	NUCLEAR TRANSCRIPTION FACTOR, X-BOX BINDING-LIKE 1	Nfxl1,
601	218128_at	4	NUCLEAR TRANSCRIPTION FACTOR Y, BETA	Nfyb,
602	218129_s_at	4	NUCLEAR TRANSCRIPTION FACTOR Y, BETA	Nfyb,
603	228933_at	4	NANCE-HORAN SYNDROME (CONGENITAL CATARACTS AND DENTAL ANOMALIES)	NHS,
604	1552553_a_at	4	CASPASE RECRUITMENT DOMAIN FAMILY, MEMBER 12	Nlrc4,
605	218889_at	4	NUCLEOLAR COMPLEX ASSOCIATED 3 HOMOLOG (S. CEREVISIAE)	NOC3L,
606	227001_at	4	NIPA-LIKE DOMAIN CONTAINING 2	NPAL2,
607	228855_at	4	NUDIX (NUCLEOSIDE DIPHOSPHATE LINKED MOIETY X)-TYPE MOTIF 7	Nudt7,
608	219007_at	4	NUCLEOPORIN 43KDA	NUP43,
609	229510_at	4	MS4A13 PROTEIN	NYD-SP21,
610	202869_at	4	2',5'-OLIGOADENYLATE SYNTHETASE 1, 40/46KDA	OAS1,
611	213131_at	4	OLFACTOMEDIN 1	OLFM1,
612	228170_at	4	OLIGODENDROCYTE TRANSCRIPTION FACTOR 1	OLIG1,
613	214306_at	4	OPTIC ATROPHY 1 (AUTOSOMAL DOMINANT)	Opa1,
614	204853_at	4	ORIGIN RECOGNITION COMPLEX, SUBUNIT 2-LIKE (YEAST)	Orc2l,
615	203352_at	4	ORIGIN RECOGNITION COMPLEX, SUBUNIT 4-LIKE (YEAST)	ORC4L,
616	204957_at	4	ORIGIN RECOGNITION COMPLEX, SUBUNIT 5-LIKE (YEAST)	ORC5L,
617	218304_s_at	4	HYPOTHETICAL PROTEIN FLJ13164	Osbpl11,
618	218197_s_at	4	OXIDATION RESISTANCE 1	OXR1,
619	222553_x_at	4	OXIDATION RESISTANCE 1	OXR1,
620	223879_s_at	4	OXIDATION RESISTANCE 1	OXR1,
621	218209_s_at	4	HYPOTHETICAL PROTEIN FLJ10656	P15RS,
622	222559_s_at	4	HYPOTHETICAL PROTEIN FLJ10656	P15RS,
623	220005_at	4	PURINERGIC RECEPTOR P2Y, G-PROTEIN COUPLED, 13	P2RY13,
624	206637_at	4	PURINERGIC RECEPTOR P2Y, G-PROTEIN COUPLED, 14	P2RY14,
625	209615_s_at	4	P21/CDC42/RAC1-ACTIVATED KINASE 1 (STE20 HOMOLOG, YEAST)	PAK1,
626	226507_at	4	P21/CDC42/RAC1-ACTIVATED KINASE 1 (STE20 HOMOLOG, YEAST)	PAK1,
627	200897_s_at	4	PALLADIN, CYTOSKELETAL ASSOCIATED PROTEIN	PALLD,
628	200907_s_at	4	PALLADIN, CYTOSKELETAL ASSOCIATED PROTEIN	PALLD,
629	203860_at	4	PROPIONYL COENZYME A CARBOXYLASE, ALPHA POLYPEPTIDE	PCCA,
630	205202_at	4	PROTEIN-L-ISOASPARTATE (D-ASPARTATE) O-METHYLTRANSFERASE	PCMT1,
631	226119_at	4	PROTEIN-L-ISOASPARTATE (D-ASPARTATE) O-METHYLTRANSFERASE DOMAIN CONTAINING 1	PCMTD1,
632	225274_at	4	PRENYLCYSTEINE OXIDASE 1	Pcyox1,
633	222394_at	4	PROGRAMMED CELL DEATH 6 INTERACTING PROTEIN	pdcd6ip,
634	224046_s_at	4	PHOSPHODIESTERASE 7A	PDE7A,
635	218718_at	4	SPINAL CORD-DERIVED GROWTH FACTOR; SECRETORY GROWTH FACTOR-LIKE PROTEIN FALLOTEIN	Pdgfc,
636	225207_at	4	PYRUVATE DEHYDROGENASE KINASE, ISOZYME 4	PDK4,
637	212412_at	4	PDZ AND LIM DOMAIN 5	Pdlim5,
638	225367_at	4	PHOSPHOGLUCOMUTASE 2	pgm2,
639	227776_at	4	PHYTOCERAMIDASE, ALKALINE	PHCA,
640	228095_at	4	PHD FINGER PROTEIN 14	PHF14,
641	230098_at	4	PHD FINGER PROTEIN 20-LIKE 1	Phf20l1,
642	238601_at	4	PHOSPHORYLASE KINASE, BETA	PHKB,
643	219093_at	4	HYPOTHETICAL PROTEIN FLJ20701	PID1,
644	227247_at	4	PLECKSTRIN HOMOLOGY DOMAIN CONTAINING, FAMILY A (PHOSPHOINOSITIDE BINDING SPECIFIC) MEMBER 8	PLEKHA8,
645	201939_at	4	POLO-LIKE KINASE 2 (DROSOPHILA)	PLK2,
646	214146_s_at	4	PRO-PLATELET BASIC PROTEIN (CHEMOKINE (C-X-C MOTIF) LIGAND 7)	PPBP,
647	228108_at	4	PROTEIN PHOSPHATASE 1 (FORMERLY 2C)-LIKE	PPM1L,
648	204554_at	4	PROTEIN PHOSPHATASE 1, REGULATORY SUBUNIT 3D	PPP1R3D,
649	202429_s_at	4	PROTEIN PHOSPHATASE 3 (FORMERLY 2B), CATALYTIC SUBUNIT, ALPHA ISOFORM (CALCINEURIN A ALPHA)	PPP3CA,
650	212215_at	4	PROLYL ENDOPEPTIDASE-LIKE	PREPL,
651	202741_at	4	PROTEIN KINASE, CAMP-DEPENDENT, CATALYTIC, BETA	Prkacb,
652	202742_s_at	4	PROTEIN KINASE, CAMP-DEPENDENT, CATALYTIC, BETA	Prkacb,
653	228273_at	4	PROLINE RICH 11	Prr11,
654	202458_at	4	PROTEASE, SERINE, 23	Prss23,
655	226279_at	4	PROTEASE, SERINE, 23	Prss23,
656	1554997_a_at	4	PROSTAGLANDIN-ENDOPEROXIDE SYNTHASE 2 (PROSTAGLANDIN G/H SYNTHASE AND CYCLOOXYGENASE)	PTGS2,
657	204748_at	4	PROSTAGLANDIN-ENDOPEROXIDE SYNTHASE 2 (PROSTAGLANDIN G/H SYNTHASE AND CYCLOOXYGENASE)	PTGS2,
658	229167_at	4	PURINE-RICH ELEMENT BINDING PROTEIN A	purA,
659	212636_at	4	QUAKING HOMOLOG, KH DOMAIN RNA BINDING (MOUSE)	QKI,
660	226265_at	4	GLUTAMINE AND SERINE RICH 1	QSER1,
661	222980_at	4	RAB10, MEMBER RAS ONCOGENE FAMILY	RAB10,
662	222981_s_at	4	RAB10, MEMBER RAS ONCOGENE FAMILY	RAB10,
663	229072_at	4	RAB30, MEMBER RAS ONCOGENE FAMILY	RAB30,
664	225092_at	4	RABAPTIN, RAB GTPASE BINDING EFFECTOR PROTEIN 1	Rabep1,
665	226436_at	4	RAS ASSOCIATION (RALGDS/AF-6) DOMAIN FAMILY 4	RASSF4,
666	49306_at	4	RAS ASSOCIATION (RALGDS/AF-6) DOMAIN FAMILY 4	RASSF4,
667	228030_at	4	RNA BINDING MOTIF PROTEIN 6	RBM6,
668	204759_at	4	REGULATOR OF CHROMOSOME CONDENSATION (RCC1) AND BTB (POZ) DOMAIN CONTAINING PROTEIN 2	RCBTB2,
669	205407_at	4	REVERSION-INDUCING-CYSTEINE-RICH PROTEIN WITH KAZAL MOTIFS	RECK,
670	223809_at	4	REGULATOR OF G-PROTEIN SIGNALLING 18	RGS18,
671	1553962_s_at	4	RAS HOMOLOG GENE FAMILY, MEMBER B	Rhob,
672	218979_at	4	CHROMOSOME 9 OPEN READING FRAME 76	rmi1,
673	205158_at	4	RIBONUCLEASE, RNASE A FAMILY, 4	RNASE4,
674	213397_x_at	4	RIBONUCLEASE, RNASE A FAMILY, 4	RNASE4,
675	229285_at	4	RIBONUCLEASE L (2',5'-OLIGOISOADENYLATE SYNTHETASE-DEPENDENT)	RNASEL,
676	221430_s_at	4	RING FINGER PROTEIN 146	RNF146,
677	223886_s_at	4	RING FINGER PROTEIN 146	RNF146,
678	202762_at	4	RHO-ASSOCIATED, COILED-COIL CONTAINING PROTEIN KINASE 2	ROCK2,
679	227040_at	4	HYPOTHETICAL PROTEIN LOC283506	RP11-50D16.3,
680	1557984_s_at	4	HYPOTHETICAL PROTEIN FLJ21908	Rpap3,
681	218842_at	4	HYPOTHETICAL PROTEIN FLJ21908	Rpap3,
682	225039_at	4	RIBULOSE-5-PHOSPHATE-3-EPIMERASE	rpe,
683	225040_s_at	4	RIBULOSE-5-PHOSPHATE-3-EPIMERASE	rpe,
684	228963_at	4	ROUND SPERMATID BASIC PROTEIN 1-LIKE	RSBN1L,
685	1555501_s_at	4	ARGININE/SERINE-RICH COILED-COIL 1	Rsrc1,
686	203485_at	4	RETICULON 1	RTN1,
687	210222_s_at	4	RETICULON 1	RTN1,
688	1554876_a_at	4	S100 CALCIUM BINDING PROTEIN, ZETA	S100z,
689	236487_at	4	HYPOTHETICAL PROTEIN FLJ30655	SCLT1,
690	223341_s_at	4	SHORT COILED-COIL PROTEIN	SCOC,
691	227605_at	4	SMALL INDUCIBLE CYTOKINE SUBFAMILY E, MEMBER 1 (ENDOTHELIAL MONOCYTE-ACTIVATING)	scye1,
692	222717_at	4	SERUM DEPRIVATION RESPONSE (PHOSPHATIDYLSERINE BINDING PROTEIN)	Sdpr,
693	201582_at	4	SEC23 HOMOLOG B (S. CEREVISIAE)	Sec23b,
694	209175_at	4	SEC23 INTERACTING PROTEIN	Sec23ip,
695	203789_s_at	4	SEMA DOMAIN, IMMUNOGLOBULIN DOMAIN (IG), SHORT BASIC DOMAIN, SECRETED, (SEMAPHORIN) 3C	SEMA3C,
696	212698_s_at	4	SEPTIN 10	SEPT10,
697	1564970_at	4	SET DOMAIN, BIFURCATED 2	SETDB2,
698	1564972_x_at	4	SET DOMAIN, BIFURCATED 2	SETDB2,
699	235338_s_at	4	SET DOMAIN, BIFURCATED 2	SETDB2,
700	235339_at	4	SET DOMAIN, BIFURCATED 2	SETDB2,
701	201964_at	4	SENATAXIN	Setx,
702	220038_at	4	SERUM/GLUCOCORTICOID REGULATED KINASE FAMILY, MEMBER 3	SGK3,
703	221268_s_at	4	SPHINGOSINE-1-PHOSPHATE PHOSPHATASE 1	SGPP1,
704	210116_at	4	SH2 DOMAIN PROTEIN 1A, DUNCAN'S DISEASE (LYMPHOPROLIFERATIVE SYNDROME)	Sh2d1a,
705	225589_at	4	SH3 DOMAIN CONTAINING RING FINGER 1	Sh3rf1,
706	226366_at	4	SNF2 HISTONE LINKER PHD RING HELICASE	SHPRH,
707	210567_s_at	4	S-PHASE KINASE-ASSOCIATED PROTEIN 2 (P45)	SKP2,
708	233230_s_at	4	KIAA1458 PROTEIN	SLAIN2,
709	227012_at	4	MITOCHONDRIAL CARRIER FAMILY PROTEIN	Slc25a40,
710	218519_at	4	SOLUTE CARRIER FAMILY 35, MEMBER A5	Slc35a5,
711	222691_at	4	SOLUTE CARRIER FAMILY 35, MEMBER B3	SLC35B3,
712	225872_at	4	SOLUTE CARRIER FAMILY 35, MEMBER F5	SLC35F5,
713	226444_at	4	SOLUTE CARRIER FAMILY 39 (ZINC TRANSPORTER), MEMBER 10	slc39a10,
714	223816_at	4	THYMIC STROMAL CO-TRANSPORTER	SLC46A2,
715	213164_at	4	SOLUTE CARRIER FAMILY 5 (INOSITOL TRANSPORTERS), MEMBER 3	SLC5A3,
716	235518_at	4	SOLUTE CARRIER FAMILY 8 (SODIUM/CALCIUM EXCHANGER), MEMBER 1	SLC8A1,
717	232636_at	4	SLIT AND NTRK-LIKE FAMILY, MEMBER 4	SLITRK4,
718	226230_at	4	KIAA1387 PROTEIN	SMEK2,
719	230598_at	4	KIAA1387 PROTEIN	SMEK2,
720	209131_s_at	4	SYNAPTOSOMAL-ASSOCIATED PROTEIN, 23KDA	SNAP23,
721	214544_s_at	4	SYNAPTOSOMAL-ASSOCIATED PROTEIN, 23KDA	SNAP23,
722	204001_at	4	SMALL NUCLEAR RNA ACTIVATING COMPLEX, POLYPEPTIDE 3, 50KDA	SNAPC3,
723	210465_s_at	4	SMALL NUCLEAR RNA ACTIVATING COMPLEX, POLYPEPTIDE 3, 50KDA	SNAPC3,
724	214531_s_at	4	SORTING NEXIN 1	SNX1,
725	1553960_at	4	CHROMOSOME 20 OPEN READING FRAME 161	SNX21,
726	1566342_at	4	SUPEROXIDE DISMUTASE 2, MITOCHONDRIAL	SOD2,
727	215078_at	4	SUPEROXIDE DISMUTASE 2, MITOCHONDRIAL	SOD2,
728	201563_at	4	SORBITOL DEHYDROGENASE	sorD,
729	201416_at	4	SRY (SEX DETERMINING REGION Y)-BOX 4	Sox4,
730	201417_at	4	SRY (SEX DETERMINING REGION Y)-BOX 4	Sox4,
731	244461_at	4	SPECTRIN DOMAIN WITH COILED-COILS 1	Specc1,
732	226837_at	4	SPROUTY-RELATED, EVH1 DOMAIN CONTAINING 1	SPRED1,
733	1558254_s_at	4	SFRS PROTEIN KINASE 2	SRPK2,
734	203787_at	4	SINGLE-STRANDED DNA BINDING PROTEIN 2	ssbp2,
735	217104_at	4	SIMILAR TO CERVICAL CANCER SUPPRESSOR-1	ST20,
736	205202_at	4	PROTEIN-L-ISOASPARTATE (D-ASPARTATE) O-METHYLTRANSFERASE	PCMT1,
737	226119_at	4	PROTEIN-L-ISOASPARTATE (D-ASPARTATE) O-METHYLTRANSFERASE DOMAIN CONTAINING 2	PCMTD1,
738	225274_at	4	PRENYLCYSTEINE OXIDASE 2	Pcyox1,
739	222394_at	4	PROGRAMMED CELL DEATH 6 INTERACTING PROTEIN	pdcd6ip,
740	224046_s_at	4	PHOSPHODIESTERASE 7A	PDE7A,
741	218718_at	4	SPINAL CORD-DERIVED GROWTH FACTOR; SECRETORY GROWTH FACTOR-LIKE PROTEIN FALLOTEIN	Pdgfc,
742	225207_at	4	PYRUVATE DEHYDROGENASE KINASE, ISOZYME 5	PDK4,
743	212412_at	4	PDZ AND LIM DOMAIN 6	Pdlim5,
744	225367_at	4	PHOSPHOGLUCOMUTASE 3	pgm2,
745	227776_at	4	PHYTOCERAMIDASE, ALKALINE	PHCA,
746	228095_at	4	PHD FINGER PROTEIN 15	PHF14,
747	230098_at	4	PHD FINGER PROTEIN 20-LIKE 2	Phf20l1,
748	238601_at	4	PHOSPHORYLASE KINASE, BETA	PHKB,
749	219093_at	4	HYPOTHETICAL PROTEIN FLJ20702	PID1,
750	227247_at	4	PLECKSTRIN HOMOLOGY DOMAIN CONTAINING, FAMILY A (PHOSPHOINOSITIDE BINDING SPECIFIC) MEMBER 9	PLEKHA8,
751	201939_at	4	POLO-LIKE KINASE 2 (DROSOPHILA)	PLK2,
752	214146_s_at	4	PRO-PLATELET BASIC PROTEIN (CHEMOKINE (C-X-C MOTIF) LIGAND 7)	PPBP,
753	228108_at	4	PROTEIN PHOSPHATASE 1 (FORMERLY 2C)-LIKE	PPM1L,
754	204554_at	4	PROTEIN PHOSPHATASE 1, REGULATORY SUBUNIT 3D	PPP1R3D,
755	202429_s_at	4	PROTEIN PHOSPHATASE 3 (FORMERLY 2B), CATALYTIC SUBUNIT, ALPHA ISOFORM (CALCINEURIN A ALPHA)	PPP3CA,
756	212215_at	4	PROLYL ENDOPEPTIDASE-LIKE	PREPL,
757	202741_at	4	PROTEIN KINASE, CAMP-DEPENDENT, CATALYTIC, BETA	Prkacb,
758	202742_s_at	4	PROTEIN KINASE, CAMP-DEPENDENT, CATALYTIC, BETA	Prkacb,
759	228273_at	4	PROLINE RICH 12	Prr11,
760	202458_at	4	PROTEASE, SERINE, 23	Prss23,
761	226279_at	4	PROTEASE, SERINE, 23	Prss23,
762	1554997_a_at	4	PROSTAGLANDIN-ENDOPEROXIDE SYNTHASE 2 (PROSTAGLANDIN G/H SYNTHASE AND CYCLOOXYGENASE)	PTGS2,
763	204748_at	4	PROSTAGLANDIN-ENDOPEROXIDE SYNTHASE 2 (PROSTAGLANDIN G/H SYNTHASE AND CYCLOOXYGENASE)	PTGS2,
764	229167_at	4	PURINE-RICH ELEMENT BINDING PROTEIN A	purA,
765	212636_at	4	QUAKING HOMOLOG, KH DOMAIN RNA BINDING (MOUSE)	QKI,
766	226265_at	4	GLUTAMINE AND SERINE RICH 2	QSER1,
767	222980_at	4	RAB10, MEMBER RAS ONCOGENE FAMILY	RAB10,
768	222981_s_at	4	RAB10, MEMBER RAS ONCOGENE FAMILY	RAB10,
769	229072_at	4	RAB30, MEMBER RAS ONCOGENE FAMILY	RAB30,
770	225092_at	4	RABAPTIN, RAB GTPASE BINDING EFFECTOR PROTEIN 2	Rabep1,
771	226436_at	4	RAS ASSOCIATION (RALGDS/AF-6) DOMAIN FAMILY 4	RASSF4,
772	49306_at	4	RAS ASSOCIATION (RALGDS/AF-6) DOMAIN FAMILY 4	RASSF4,
773	228030_at	4	RNA BINDING MOTIF PROTEIN 7	RBM6,
774	204759_at	4	REGULATOR OF CHROMOSOME CONDENSATION (RCC1) AND BTB (POZ) DOMAIN CONTAINING PROTEIN 3	RCBTB2,
775	205407_at	4	REVERSION-INDUCING-CYSTEINE-RICH PROTEIN WITH KAZAL MOTIFS	RECK,
776	223809_at	4	REGULATOR OF G-PROTEIN SIGNALLING 19	RGS18,
777	1553962_s_at	4	RAS HOMOLOG GENE FAMILY, MEMBER B	Rhob,
778	218979_at	4	CHROMOSOME 9 OPEN READING FRAME 77	rmi1,
779	205158_at	4	RIBONUCLEASE, RNASE A FAMILY, 4	RNASE4,
780	213397_x_at	4	RIBONUCLEASE, RNASE A FAMILY, 4	RNASE4,
781	229285_at	4	RIBONUCLEASE L (2',5'-OLIGOISOADENYLATE SYNTHETASE-DEPENDENT)	RNASEL,
782	221430_s_at	4	RING FINGER PROTEIN 146	RNF146,
783	223886_s_at	4	RING FINGER PROTEIN 146	RNF146,
784	202762_at	4	RHO-ASSOCIATED, COILED-COIL CONTAINING PROTEIN KINASE 3	ROCK2,
785	227040_at	4	HYPOTHETICAL PROTEIN LOC283507	RP11-50D16.3,
786	1557984_s_at	4	HYPOTHETICAL PROTEIN FLJ21908	Rpap3,
787	218842_at	4	HYPOTHETICAL PROTEIN FLJ21908	Rpap3,
788	225039_at	4	RIBULOSE-5-PHOSPHATE-3-EPIMERASE	rpe,
789	225040_s_at	4	RIBULOSE-5-PHOSPHATE-3-EPIMERASE	rpe,
790	228963_at	4	ROUND SPERMATID BASIC PROTEIN 1-LIKE	RSBN1L,
791	1555501_s_at	4	ARGININE/SERINE-RICH COILED-COIL 2	Rsrc1,
792	203485_at	4	RETICULON 1	RTN1,
793	210222_s_at	4	RETICULON 1	RTN1,
794	1554876_a_at	4	S100 CALCIUM BINDING PROTEIN, ZETA	S100z,
795	236487_at	4	HYPOTHETICAL PROTEIN FLJ30656	SCLT1,
796	223341_s_at	4	SHORT COILED-COIL PROTEIN	SCOC,
797	227605_at	4	SMALL INDUCIBLE CYTOKINE SUBFAMILY E, MEMBER 1 (ENDOTHELIAL MONOCYTE-ACTIVATING)	scye1,
798	222717_at	4	SERUM DEPRIVATION RESPONSE (PHOSPHATIDYLSERINE BINDING PROTEIN)	Sdpr,
799	201582_at	4	SEC23 HOMOLOG B (S. CEREVISIAE)	Sec23b,
800	209175_at	4	SEC23 INTERACTING PROTEIN	Sec23ip,
801	203789_s_at	4	SEMA DOMAIN, IMMUNOGLOBULIN DOMAIN (IG), SHORT BASIC DOMAIN, SECRETED, (SEMAPHORIN) 3C	SEMA3C,
802	212698_s_at	4	SEPTIN 11	SEPT10,
803	1564970_at	4	SET DOMAIN, BIFURCATED 2	SETDB2,
804	1564972_x_at	4	SET DOMAIN, BIFURCATED 2	SETDB2,
805	235338_s_at	4	SET DOMAIN, BIFURCATED 2	SETDB2,
806	235339_at	4	SET DOMAIN, BIFURCATED 2	SETDB2,
807	201964_at	4	SENATAXIN	Setx,
808	220038_at	4	SERUM/GLUCOCORTICOID REGULATED KINASE FAMILY, MEMBER 4	SGK3,
809	221268_s_at	4	SPHINGOSINE-1-PHOSPHATE PHOSPHATASE 2	SGPP1,
810	210116_at	4	SH2 DOMAIN PROTEIN 1A, DUNCAN'S DISEASE (LYMPHOPROLIFERATIVE SYNDROME)	Sh2d1a,
811	225589_at	4	SH3 DOMAIN CONTAINING RING FINGER 2	Sh3rf1,
812	226366_at	4	SNF2 HISTONE LINKER PHD RING HELICASE	SHPRH,
813	210567_s_at	4	S-PHASE KINASE-ASSOCIATED PROTEIN 2 (P45)	SKP2,
814	233230_s_at	4	KIAA1458 PROTEIN	SLAIN2,
815	227012_at	4	MITOCHONDRIAL CARRIER FAMILY PROTEIN	Slc25a40,
816	218519_at	4	SOLUTE CARRIER FAMILY 35, MEMBER A6	Slc35a5,
817	222691_at	4	SOLUTE CARRIER FAMILY 35, MEMBER B4	SLC35B3,
818	225872_at	4	SOLUTE CARRIER FAMILY 35, MEMBER F6	SLC35F5,
819	226444_at	4	SOLUTE CARRIER FAMILY 39 (ZINC TRANSPORTER), MEMBER 11	slc39a10,
820	223816_at	4	THYMIC STROMAL CO-TRANSPORTER	SLC46A2,
821	213164_at	4	SOLUTE CARRIER FAMILY 5 (INOSITOL TRANSPORTERS), MEMBER 4	SLC5A3,
822	235518_at	4	SOLUTE CARRIER FAMILY 8 (SODIUM/CALCIUM EXCHANGER), MEMBER 2	SLC8A1,
823	232636_at	4	SLIT AND NTRK-LIKE FAMILY, MEMBER 5	SLITRK4,
824	226230_at	4	KIAA1387 PROTEIN	SMEK2,
825	230598_at	4	KIAA1387 PROTEIN	SMEK2,
826	209131_s_at	4	SYNAPTOSOMAL-ASSOCIATED PROTEIN, 23KDA	SNAP23,
827	214544_s_at	4	SYNAPTOSOMAL-ASSOCIATED PROTEIN, 23KDA	SNAP23,
828	204001_at	4	SMALL NUCLEAR RNA ACTIVATING COMPLEX, POLYPEPTIDE 3, 50KDA	SNAPC3,
829	210465_s_at	4	SMALL NUCLEAR RNA ACTIVATING COMPLEX, POLYPEPTIDE 3, 50KDA	SNAPC3,
830	214531_s_at	4	SORTING NEXIN 2	SNX1,
831	1553960_at	4	CHROMOSOME 20 OPEN READING FRAME 162	SNX21,
832	233217_at	4	HSPC102
833	235919_at	4
834	235931_at	4
835	236301_at	4
836	236583_at	4
837	237643_at	4
838	238623_at	4
839	244080_at	4
840	244177_at	4

## Sheet: Supp 1
No	ID	Cluster	Gene Name	GENE_SYMBOL
1	223182_s_at	1	1-ACYLGLYCEROL-3-PHOSPHATE O-ACYLTRANSFERASE 3	agpat3,
2	215483_at	1	A KINASE (PRKA) ANCHOR PROTEIN (YOTIAO) 9	AKAP9,
3	219437_s_at	1	ANKYRIN REPEAT DOMAIN 11	ANKRD11,
4	206130_s_at	1	ASIALOGLYCOPROTEIN RECEPTOR 2	Asgr2,
5	244519_at	1	KIAA0978 PROTEIN	Asxl1,
6	242230_at	1	ATAXIN 1	ATXN1,
7	239827_at	1	RESPONSE GENE TO COMPLEMENT 32	C13orf15,
8	1554486_a_at	1	CHROMOSOME 6 OPEN READING FRAME 114	C6orf114,
9	222309_at	1	CHROMOSOME 6 OPEN READING FRAME 62	C6orf62,
10	216598_s_at	1	CHEMOKINE (C-C MOTIF) LIGAND 2	CCL2,
11	208075_s_at	1	CHEMOKINE (C-C MOTIF) LIGAND 7	CCL7,
12	206967_at	1	CYCLIN T1	CCNT1,
13	214551_s_at	1	CD7 ANTIGEN (P41)	CD7,
14	210232_at	1	CELL DIVISION CYCLE 42 (GTP BINDING PROTEIN, 25KDA)	CDC42,
15	214230_at	1	CELL DIVISION CYCLE 42 (GTP BINDING PROTEIN, 25KDA)	CDC42,
16	219859_at	1	C-TYPE LECTIN DOMAIN FAMILY 4, MEMBER E	Clec4e,
17	208791_at	1	CLUSTERIN	CLU,
18	208792_s_at	1	CLUSTERIN	CLU,
19	224828_at	1	CYTOPLASMIC POLYADENYLATION ELEMENT BINDING PROTEIN 4	CPEB4,
20	222996_s_at	1	CXXC FINGER 5	CXXC5,
21	233955_x_at	1	CXXC FINGER 5	CXXC5,
22	202435_s_at	1	CYTOCHROME P450, FAMILY 1, SUBFAMILY B, POLYPEPTIDE 1	CYP1B1,
23	237082_at	1	DEVELOPMENT AND DIFFERENTIATION ENHANCING FACTOR 1	DDEF1,
24	231858_x_at	1	DKFZP761E198 PROTEIN	DKFZp761E198,
25	237204_at	1	DPH1 HOMOLOG (S. CEREVISIAE)	dph1,
26	204014_at	1	DUAL SPECIFICITY PHOSPHATASE 4	DUSP4,
27	204015_s_at	1	DUAL SPECIFICITY PHOSPHATASE 4	DUSP4,
28	226034_at	1	DUAL SPECIFICITY PHOSPHATASE 4	DUSP4,
29	201693_s_at	1	EARLY GROWTH RESPONSE 1	EGR1,
30	213757_at	1	EUKARYOTIC TRANSLATION INITIATION FACTOR 5A	eif5a,
31	201324_at	1	EPITHELIAL MEMBRANE PROTEIN 1	EMP1,
32	235276_at	1	EPITHELIAL STROMAL INTERACTION 1 (BREAST)	Epsti1,
33	239979_at	1	EPITHELIAL STROMAL INTERACTION 1 (BREAST)	Epsti1,
34	226876_at	1	FAMILY WITH SEQUENCE SIMILARITY 101, MEMBER B	FAM101B,
35	242945_at	1	FAMILY WITH SEQUENCE SIMILARITY 20, MEMBER A	FAM20A,
36	243221_at	1	FAMILY WITH SEQUENCE SIMILARITY 20, MEMBER A	FAM20A,
37	235030_at	1	FAMILY WITH SEQUENCE SIMILARITY 55, MEMBER C	FAM55C,
38	221345_at	1	FREE FATTY ACID RECEPTOR 2	FFAR2,
39	219118_at	1	FK506 BINDING PROTEIN 11, 19 KDA	Fkbp11,
40	229521_at	1	HYPOTHETICAL PROTEIN FLJ36031	FLJ36031,
41	1561754_at	1	HYPOTHETICAL GENE SUPPORTED BY AK096952; AK126241; BC068588	FLJ44253,
42	201945_at	1	FURIN (PAIRED BASIC AMINO ACID CLEAVING ENZYME)	Furin,
43	1560263_at	1	GC-RICH PROMOTER BINDING PROTEIN 1-LIKE 1	GPBP1L1,
44	1556698_a_at	1	HYPOTHETICAL PROTEIN LOC285513	GPRIN3,
45	209524_at	1	HEPATOMA-DERIVED GROWTH FACTOR, RELATED PROTEIN 3	HDGFRP3,
46	203394_s_at	1	HAIRY AND ENHANCER OF SPLIT 1, (DROSOPHILA)	HES1,
47	203395_s_at	1	HAIRY AND ENHANCER OF SPLIT 1, (DROSOPHILA)	HES1,
48	210428_s_at	1	HEPATOCYTE GROWTH FACTOR-REGULATED TYROSINE KINASE SUBSTRATE	Hgs,
49	209675_s_at	1	HETEROGENEOUS NUCLEAR RIBONUCLEOPROTEIN U-LIKE 1	HNRPUL1,
50	218091_at	1	HIV-1 REV BINDING PROTEIN	HRB,
51	211635_x_at	1	IMMUNOGLOBULIN HEAVY VARIABLE 1-69	IGHV1-69,
52	211635_x_at	1	IMMUNOGLOBULIN HEAVY VARIABLE 1-69	IGHV1-69,
53	202948_at	1	INTERLEUKIN 1 RECEPTOR, TYPE I	IL1R1,
54	210233_at	1	INTERLEUKIN 1 RECEPTOR ACCESSORY PROTEIN	IL1RAP,
55	208930_s_at	1	INTERLEUKIN ENHANCER BINDING FACTOR 3, 90KDA	ILF3,
56	1555476_at	1	IRON-RESPONSIVE ELEMENT BINDING PROTEIN 2	IREB2,
57	1554306_at	1	INOSITOL 1,4,5-TRISPHOSPHATE 3-KINASE B	ITPKB,
58	240674_at	1	JUMONJI, AT RICH INTERACTIVE DOMAIN 2	JARID2,
59	226267_at	1	JUN DIMERIZATION PROTEIN 2	JDP2,
60	219878_s_at	1	KRUPPEL-LIKE FACTOR 13	KLF13,
61	203542_s_at	1	KRUPPEL-LIKE FACTOR 9	KLF9,
62	224673_at	1	LEUKOCYTE RECEPTOR CLUSTER (LRC) MEMBER 8	LENG8,
63	1557197_a_at	1	LECTIN, GALACTOSIDE-BINDING, SOLUBLE, 3 (GALECTIN 3)	LGALS3,
64	200923_at	1	LECTIN, GALACTOSIDE-BINDING, SOLUBLE, 3 BINDING PROTEIN	LGALS3BP,
65	1562527_at	1	HYPOTHETICAL PROTEIN LOC283027	LOC283027,
66	225767_at	1	HYPOTHETICAL PROTEIN LOC284801	LOC284801,
67	226561_at	1	HYPOTHETICAL PROTEIN LOC285086	LOC285086,
68	1566145_s_at	1	HYPOTHETICAL PROTEIN LOC644450	LOC644450,
69	202145_at	1	LYMPHOCYTE ANTIGEN 6 COMPLEX, LOCUS E	Ly6e,
70	1555745_a_at	1	LYSOZYME (RENAL AMYLOIDOSIS)	Lyz,
71	226675_s_at	1	METASTASIS ASSOCIATED LUNG ADENOCARCINOMA TRANSCRIPT 1 (NON-CODING RNA)	Malat1,
72	212064_x_at	1	MYC-ASSOCIATED ZINC FINGER PROTEIN (PURINE-BINDING TRANSCRIPTION FACTOR)	Maz,
73	1569136_at	1	MANNOSYL (ALPHA-1,3-)-GLYCOPROTEIN BETA-1,4-N-ACETYLGLUCOSAMINYLTRANSFERASE, ISOZYME A	MGAT4A,
74	204575_s_at	1	MATRIX METALLOPROTEINASE 18	MMP19,
75	1554026_a_at	1	MYOSIN X	MYO10,
76	1553551_s_at	1	NADH DEHYDROGENASE SUBUNIT 2	ND2,
77	218086_at	1	DKFZP586J0523 PROTEIN	NPDC1,
78	202599_s_at	1	NUCLEAR RECEPTOR INTERACTING PROTEIN 1	NRIP1,
79	202600_s_at	1	NUCLEAR RECEPTOR INTERACTING PROTEIN 1	NRIP1,
80	242892_at	1	PERIOD HOMOLOG 2 (DROSOPHILA)	Per2,
81	220576_at	1	GPI DEACYLASE	Pgap1,
82	216971_s_at	1	PLECTIN 1, INTERMEDIATE FILAMENT BINDING PROTEIN 500KDA	PLEC1,
83	41577_at	1	PROTEIN PHOSPHATASE 1, REGULATORY (INHIBITOR) SUBUNIT 16B	PPP1R16B,
84	1569830_at	1	PROTEIN TYROSINE PHOSPHATASE, RECEPTOR TYPE, C	PTPRC,
85	1553185_at	1	RAS AND EF-HAND DOMAIN CONTAINING	RASEF,
86	1553186_x_at	1	RAS AND EF-HAND DOMAIN CONTAINING	RASEF,
87	207735_at	1	RING FINGER PROTEIN 125	RNF125,
88	204802_at	1	RAS-RELATED ASSOCIATED WITH DIABETES	RRAD,
89	204803_s_at	1	RAS-RELATED ASSOCIATED WITH DIABETES	RRAD,
90	210365_at	1	RUNT-RELATED TRANSCRIPTION FACTOR 1 (ACUTE MYELOID LEUKEMIA 1; AML1 ONCOGENE)	RUNX1,
91	204166_at	1	KIAA0963	SBNO2,
92	220232_at	1	STEAROYL-COA DESATURASE 5	SCD5,
93	205241_at	1	SCO CYTOCHROME OXIDASE DEFICIENT HOMOLOG 2 (YEAST)	SCO2,
94	212154_at	1	SYNDECAN 2 (HEPARAN SULFATE PROTEOGLYCAN 1, CELL SURFACE-ASSOCIATED, FIBROGLYCAN)	SDC2,
95	212158_at	1	SYNDECAN 2 (HEPARAN SULFATE PROTEOGLYCAN 1, CELL SURFACE-ASSOCIATED, FIBROGLYCAN)	SDC2,
96	200986_at	1	SERPIN PEPTIDASE INHIBITOR, CLADE G (C1 INHIBITOR), MEMBER 1, (ANGIOEDEMA, HEREDITARY)	SERPING1,
97	213742_at	1	SPLICING FACTOR, ARGININE/SERINE-RICH 11	sfrs11,
98	232055_at	1	LIKELY ORTHOLOG OF MOUSE SIDEROFLEXIN 1	SFXN1,
99	44673_at	1	SIALIC ACID BINDING IG-LIKE LECTIN 1, SIALOADHESIN	SIGLEC1,
100	1555116_s_at	1	SOLUTE CARRIER FAMILY 11 (PROTON-COUPLED DIVALENT METAL ION TRANSPORTERS), MEMBER 1	SLC11A1,
101	244357_at	1	STROMAL MEMBRANE-ASSOCIATED PROTEIN 1-LIKE	SMAP1L,
102	210357_s_at	1	SPERMINE OXIDASE	Smox,
103	215284_at	1	SORTING NEXIN 9	SNX9,
104	223028_s_at	1	SORTING NEXIN 9	SNX9,
105	204011_at	1	SPROUTY HOMOLOG 2 (DROSOPHILA)	SPRY2,
106	219677_at	1	SPLA/RYANODINE RECEPTOR DOMAIN AND SOCS BOX CONTAINING 1	SPSB1,
107	215188_at	1	SERINE/THREONINE KINASE 24 (STE20 HOMOLOG, YEAST)	STK24,
108	204729_s_at	1	SYNTAXIN 1A (BRAIN)	Stx1a,
109	1562255_at	1	SYNAPTOTAGMIN-LIKE 3	SYTL3,
110	203085_s_at	1	TRANSFORMING GROWTH FACTOR, BETA 1 (CAMURATI-ENGELMANN DISEASE)	TGFB1,
111	203888_at	1	THROMBOMODULIN	THBD,
112	201109_s_at	1	THROMBOSPONDIN 1	THBS1,
113	201110_s_at	1	THROMBOSPONDIN 1	THBS1,
114	218856_at	1	TUMOR NECROSIS FACTOR RECEPTOR SUPERFAMILY, MEMBER 21	Tnfrsf21,
115	209344_at	1	TROPOMYOSIN 4	TPM4,
116	209191_at	1	TUBULIN, BETA 6	Tubb6,
117	231990_at	1	UBIQUITIN SPECIFIC PEPTIDASE 15	USP15,
118	222816_s_at	1	ZINC FINGER, CCHC DOMAIN CONTAINING 2	ZCCHC2,
119	1560144_at	1
120	214349_at	1
121	233506_at	1
122	241879_at	1

## Sheet: Supp 2
No	ID	Cluster	Gene Name	GENE_SYMBOL
1	2278198_at	2	AF4/FMR2 FAMILY, MEMBER 3	AFF3,
2	226694_at	2	A KINASE (PRKA) ANCHOR PROTEIN 2	Akap2,
3	242104_at	2	ANKYRIN REPEAT AND KH DOMAIN CONTAINING 1	Ankhd1,
4	219471_at	2	CHROMOSOME 13 OPEN READING FRAME 18	C13orf18,
5	44790_s_at	2	CHROMOSOME 13 OPEN READING FRAME 18	C13orf18,
6	216401_x_at	2	CHROMOSOME 6 OPEN READING FRAME 142	C6orf142,
7	1559739_at	2	CHOLINE PHOSPHOTRANSFERASE 1	CHPT1,
8	205997_at	2	ADAM METALLOPEPTIDASE DOMAIN 28	ADAM28,
9	209122_at	2	ADIPOSE DIFFERENTIATION-RELATED PROTEIN	ADFP,
10	213294_at	2	EUKARYOTIC TRANSLATION INITIATION FACTOR 2-ALPHA KINASE 2	EIF2AK2,
11	214059_at	2	INTERFERON-INDUCED PROTEIN 44	IFI44,
12	204415_at	2	INTERFERON, ALPHA-INDUCIBLE PROTEIN (CLONE IFI-6-16)	IFI6,
13	229450_at	2	INTERFERON-INDUCED PROTEIN WITH TETRATRICOPEPTIDE REPEATS 3	IFIT3,
14	205660_at	2	2'-5'-OLIGOADENYLATE SYNTHETASE-LIKE	OASL,
15	210797_s_at	2	2'-5'-OLIGOADENYLATE SYNTHETASE-LIKE	OASL,
16	206978_at	2	CHEMOKINE (C-C MOTIF) RECEPTOR 2	CCR2,
17	1558662_s_at	2	B-CELL SCAFFOLD PROTEIN WITH ANKYRIN REPEATS 1	BANK1,
18	219667_s_at	2	B-CELL SCAFFOLD PROTEIN WITH ANKYRIN REPEATS 1	BANK1,
19	222915_s_at	2	B-CELL SCAFFOLD PROTEIN WITH ANKYRIN REPEATS 1	BANK1,
20	206255_at	2	B LYMPHOID TYROSINE KINASE	BLK,
21	207655_s_at	2	B-CELL LINKER	BLNK,
22	243798_at	2	BURKITT LYMPHOMA RECEPTOR 1, GTP BINDING PROTEIN (CHEMOKINE (C-X-C MOTIF) RECEPTOR 5)	Blr1,
23	218368_s_at	2	TUMOR NECROSIS FACTOR RECEPTOR SUPERFAMILY, MEMBER 12A	Tnfrsf12a,
24	207008_at	2	INTERLEUKIN 8 RECEPTOR, BETA	IL8RB,
25	206398_s_at	2	CD19 ANTIGEN	CD19,
26	208650_s_at	2	CD24 ANTIGEN (SMALL CELL LUNG CARCINOMA CLUSTER 4 ANTIGEN)	CD24,
27	209771_x_at	2	CD24 ANTIGEN (SMALL CELL LUNG CARCINOMA CLUSTER 4 ANTIGEN)	CD24,
28	216379_x_at	2	CD24 ANTIGEN (SMALL CELL LUNG CARCINOMA CLUSTER 4 ANTIGEN)	CD24,
29	215925_s_at	2	CD72 ANTIGEN	Cd72,
30	1555779_a_at	2	CD79A ANTIGEN (IMMUNOGLOBULIN-ASSOCIATED ALPHA)	CD79A,
31	205049_s_at	2	CD79A ANTIGEN (IMMUNOGLOBULIN-ASSOCIATED ALPHA)	CD79A,
32	224009_x_at	2	DEHYDROGENASE/REDUCTASE (SDR FAMILY) MEMBER 9	DHRS9,
33	221563_at	2	DUAL SPECIFICITY PHOSPHATASE 10	Dusp10,
34	227646_at	2	EARLY B-CELL FACTOR	EBF1,
35	232204_at	2	EARLY B-CELL FACTOR	EBF1,
36	230983_at	2	B-CELL NOVEL PROTEIN 1	FAM129C,
37	235982_at	2	FC RECEPTOR-LIKE 1	FCRL1,
38	243968_x_at	2	FC RECEPTOR-LIKE 1	FCRL1,
39	221239_s_at	2	FC RECEPTOR-LIKE 2	FCRL2,
40	224406_s_at	2	FC RECEPTOR-LIKE 5	FCRL5,
41	235372_at	2	FC RECEPTOR-LIKE AND MUCIN-LIKE 1	FCRLA,
42	235400_at	2	FC RECEPTOR-LIKE AND MUCIN-LIKE 1	FCRLA,
43	235401_s_at	2	FC RECEPTOR-LIKE AND MUCIN-LIKE 1	FCRLA,
44	211643_x_at	2	MAJOR HISTOCOMPATIBILITY COMPLEX, CLASS I, B	HLA-C,
45	213674_x_at	2	IMMUNOGLOBULIN HEAVY CONSTANT DELTA	IGHD,
46	230877_at	2	IMMUNOGLOBULIN HEAVY CONSTANT DELTA	IGHD,
47	209374_s_at	2	IMMUNOGLOBULIN HEAVY LOCUS	IGHM,
48	212827_at	2	IMMUNOGLOBULIN HEAVY LOCUS	IGHM,
49	216491_x_at	2	IMMUNOGLOBULIN HEAVY LOCUS	IGHM,
50	211430_s_at	2	IMMUNOGLOBULIN HEAVY VARIABLE 4-31	IGHV4-31,
51	214669_x_at	2	IMMUNOGLOBULIN KAPPA LOCUS	IGK@,
52	211644_x_at	2	IMMUNOGLOBULIN KAPPA CONSTANT	IGKC,
53	211645_x_at	2	IMMUNOGLOBULIN KAPPA CONSTANT	IGKC,
54	214836_x_at	2	IMMUNOGLOBULIN KAPPA VARIABLE 1-5	IGKV1-5,
55	221651_x_at	2	IMMUNOGLOBULIN KAPPA VARIABLE 1-5	IGKV1-5,
56	221671_x_at	2	IMMUNOGLOBULIN KAPPA VARIABLE 1-5	IGKV1-5,
57	224795_x_at	2	IMMUNOGLOBULIN KAPPA VARIABLE 1-5	IGKV1-5,
58	216207_x_at	2	IMMUNOGLOBULIN KAPPA VARIABLE 1D-13	IGKV1D-13,
59	217378_x_at	2	IMMUNOGLOBULIN ORPHON (TRANSPOSED ELEMENT) 1	IGKV1OR2-108,
60	217148_x_at	2	IMMUNOGLOBULIN LAMBDA CONSTANT 1 (MCG MARKER)	IGLC2,
61	211798_x_at	2	IMMUNOGLOBULIN LAMBDA JOINING 3	IGLJ3,
62	202503_s_at	2	KIAA0101	KIAA0101,
63	205297_s_at	2	CD79B ANTIGEN (IMMUNOGLOBULIN-ASSOCIATED BETA)	CD79B,
64	205207_at	2	INTERLEUKIN 6 (INTERFERON, BETA 2)	LOC541472,
65	211637_x_at	2	SIMILAR TO IG HEAVY CHAIN V-II REGION ARH-77 PRECURSOR	LOC652128,
66	231124_x_at	2	LYMPHOCYTE ANTIGEN 9	LY9,
67	235278_at	2	CHROMOSOME 20 OPEN READING FRAME 133	Macrod2,
68	229437_at	2	BIC TRANSCRIPT	Mirn155,
69	210356_x_at	2	MEMBRANE-SPANNING 4-DOMAINS, SUBFAMILY A, MEMBER 1	MS4A1,
70	217418_x_at	2	MEMBRANE-SPANNING 4-DOMAINS, SUBFAMILY A, MEMBER 1	MS4A1,
71	228592_at	2	MEMBRANE-SPANNING 4-DOMAINS, SUBFAMILY A, MEMBER 1	MS4A1,
72	228599_at	2	MEMBRANE-SPANNING 4-DOMAINS, SUBFAMILY A, MEMBER 1	MS4A1,
73	231418_at	2	MEMBRANE-SPANNING 4-DOMAINS, SUBFAMILY A, MEMBER 1	MS4A1,
74	215176_x_at	2	NETRIN 2-LIKE (CHICKEN)	NTN2L,
75	219073_s_at	2	HYPOTHETICAL PROTEIN FLJ20363	OSBPL10,
76	210448_s_at	2	PURINERGIC RECEPTOR P2X, LIGAND-GATED ION CHANNEL, 5	P2RX5,
77	221969_at	2	PAIRED BOX GENE 5 (B-CELL LINEAGE SPECIFIC ACTIVATOR)	PAX5,
78	219737_s_at	2	PROTOCADHERIN 9	PCDH9,
79	202732_at	2	PROTEIN KINASE (CAMP-DEPENDENT, CATALYTIC) INHIBITOR GAMMA	Pkig,
80	205901_at	2	PREPRONOCICEPTIN	PNOC,
81	205267_at	2	POU DOMAIN, CLASS 2, ASSOCIATING FACTOR 1	POU2AF1,
82	228390_at	2	RAB30, MEMBER RAS ONCOGENE FAMILY	RAB30,
83	227224_at	2	RAL GEF WITH PH DOMAIN AND SH3 BINDING MOTIF 2	RALGPS2,
84	216984_x_at	2	RIBOSOMAL PROTEIN L14	rpl14,
85	212589_at	2	RELATED RAS VIRAL (R-RAS) ONCOGENE HOMOLOG 2	RRAS2,
86	220059_at	2	BCR DOWNSTREAM SIGNALING 1	STAP1,
87	214183_s_at	2	TRANSKETOLASE-LIKE 1	TKTL1,
88	217979_at	2	TETRASPANIN 13	TSPAN13,
89	214916_x_at	2
90	226550_at	2
91	239287_at	2
92	243780_at	2

## Sheet: Supp 3
No	ID	Cluster	Gene Name	GENE_SYMBOL
1	217911_s_at	3	BCL2-ASSOCIATED ATHANOGENE 3	BAG3,
2	209301_at	3	CARBONIC ANHYDRASE II	Ca2,
3	1554333_at	3	DNAJ (HSP40) HOMOLOG, SUBFAMILY A, MEMBER 4	DNAJA4,
4	1554334_a_at	3	DNAJ (HSP40) HOMOLOG, SUBFAMILY A, MEMBER 4	DNAJA4,
5	225061_at	3	DNAJ (HSP40) HOMOLOG, SUBFAMILY A, MEMBER 4	DNAJA4,
6	200664_s_at	3	DNAJ (HSP40) HOMOLOG, SUBFAMILY B, MEMBER 1	dnajb1,
7	200666_s_at	3	DNAJ (HSP40) HOMOLOG, SUBFAMILY B, MEMBER 1	dnajb1,
8	203810_at	3	DNAJ (HSP40) HOMOLOG, SUBFAMILY B, MEMBER 4	DNAJB4,
9	203811_s_at	3	DNAJ (HSP40) HOMOLOG, SUBFAMILY B, MEMBER 4	DNAJB4,
10	213145_at	3	F-BOX AND LEUCINE-RICH REPEAT PROTEIN 14	Fbxl14,
11	204018_x_at	3	HEMOGLOBIN, ALPHA 1	HBA2,
12	209458_x_at	3	HEMOGLOBIN, ALPHA 1	HBA2,
13	211699_x_at	3	HEMOGLOBIN, ALPHA 1	HBA2,
14	211745_x_at	3	HEMOGLOBIN, ALPHA 1	HBA2,
15	214414_x_at	3	HEMOGLOBIN, ALPHA 1	HBA2,
16	217414_x_at	3	HEMOGLOBIN, ALPHA 1	HBA2,
17	209116_x_at	3	HEMOGLOBIN, BETA	hbb,
18	211696_x_at	3	HEMOGLOBIN, BETA	hbb,
19	217232_x_at	3	HEMOGLOBIN, BETA	hbb,
20	209398_at	3	HISTONE 1, H1C	Hist1h1c,
21	215071_s_at	3	HISTONE 1, H2AC	HIST1H2AC,
22	214469_at	3	HISTONE 1, H2AE	HIST1H2AE,
23	214290_s_at	3	HISTONE 2, H2AA	HIST2H2AA3,
24	218280_x_at	3	HISTONE 2, H2AA	HIST2H2AA3,
25	210387_at	3	HISTONE 1, H2BD	HIST2H3PS2,
26	214455_at	3	HISTONE 1, H2BD	HIST2H3PS2,
27	215779_s_at	3	HISTONE 1, H2BD	HIST2H3PS2,
28	222067_x_at	3	HISTONE 1, H2BD	HIST2H3PS2,
29	211968_s_at	3	HEAT SHOCK PROTEIN 90KDA ALPHA (CYTOSOLIC), CLASS A MEMBER 1	Hsp90aa1,
30	200799_at	3	HEAT SHOCK 70KDA PROTEIN 1A	Hspa1b,
31	200800_s_at	3	HEAT SHOCK 70KDA PROTEIN 1A	Hspa1b,
32	202581_at	3	HEAT SHOCK 70KDA PROTEIN 1A	Hspa1b,
33	117_at	3	HEAT SHOCK 70KDA PROTEIN 6 (HSP70B')	HSPA6,
34	213418_at	3	HEAT SHOCK 70KDA PROTEIN 6 (HSP70B')	HSPA6,
35	201841_s_at	3	HEAT SHOCK 27KDA PROTEIN 1	HSPB1,
36	200806_s_at	3	HEAT SHOCK 60KDA PROTEIN 1 (CHAPERONIN)	HSPD1,
37	200807_s_at	3	HEAT SHOCK 60KDA PROTEIN 1 (CHAPERONIN)	HSPD1,
38	241716_at	3	HEAT SHOCK 60KDA PROTEIN 1 (CHAPERONIN)	HSPD1,
39	243372_at	3	HEAT SHOCK 60KDA PROTEIN 1 (CHAPERONIN)	HSPD1,
40	205133_s_at	3	HEAT SHOCK 10KDA PROTEIN 1 (CHAPERONIN 10)	HSPE1,
41	206976_s_at	3	HEAT SHOCK 105KDA/110KDA PROTEIN 1	HSPH1,
42	208744_x_at	3	HEAT SHOCK 105KDA/110KDA PROTEIN 1	HSPH1,
43	235573_at	3	HEAT SHOCK 105KDA/110KDA PROTEIN 1	HSPH1,
44	210354_at	3	INTERFERON, GAMMA	IFNG,
45	212099_at	3	RAS HOMOLOG GENE FAMILY, MEMBER B	Rhob,
46	217975_at	3	WW DOMAIN BINDING PROTEIN 5	WBP5,
47	226650_at	3	ZINC FINGER, AN1-TYPE DOMAIN 2A	ZFAND2A,

## Sheet: Supp 4
No	ID	Cluster	Gene Name	GENE_SYMBOL
1	228041_at	4	2-AMINOADIPIC 6-SEMIALDEHYDE DEHYDROGENASE
2	209459_s_at	4	4-AMINOBUTYRATE AMINOTRANSFERASE
3	213805_at	4	ABHYDROLASE DOMAIN CONTAINING 5
4	226030_at	4	ACYL-COENZYME A DEHYDROGENASE, SHORT/BRANCHED CHAIN
5	213501_at	4	ACYL-COENZYME A OXIDASE 1, PALMITOYL
6	227962_at	4	ACYL-COENZYME A OXIDASE 1, PALMITOYL
7	228771_at	4	ADRENERGIC, BETA, RECEPTOR KINASE 2
8	201491_at	4	AHA1, ACTIVATOR OF HEAT SHOCK 90KDA PROTEIN ATPASE HOMOLOG 1 (YEAST)
9	209160_at	4	ALDO-KETO REDUCTASE FAMILY 1, MEMBER C3 (3-ALPHA HYDROXYSTEROID DEHYDROGENASE, TYPE II)
10	212224_at	4	ALDEHYDE DEHYDROGENASE 1 FAMILY, MEMBER A1
11	202054_s_at	4	ALDEHYDE DEHYDROGENASE 3 FAMILY, MEMBER A2
12	203545_at	4	ASPARAGINE-LINKED GLYCOSYLATION 8 HOMOLOG (YEAST, ALPHA-1,3-GLUCOSYLTRANSFERASE)
13	226431_at	4	AMYOTROPHIC LATERAL SCLEROSIS 2 (JUVENILE) CHROMOSOME REGION, CANDIDATE 13
14	228094_at	4	ADHESION MOLECULE, INTERACTS WITH CXADR ANTIGEN 1
15	227337_at	4	ANKYRIN REPEAT DOMAIN 37
16	235777_at	4	ANKYRIN REPEAT DOMAIN 44
17	225731_at	4	ANKYRIN REPEAT DOMAIN 50
18	204859_s_at	4	APOPTOTIC PEPTIDASE ACTIVATING FACTOR
19	214483_s_at	4	ADP-RIBOSYLATION FACTOR INTERACTING PROTEIN 1 (ARFAPTIN 1)
20	218230_at	4	ADP-RIBOSYLATION FACTOR INTERACTING PROTEIN 1 (ARFAPTIN 1)
21	1554480_a_at	4	SVH PROTEIN
22	218694_at	4	ARMADILLO REPEAT CONTAINING, X-LINKED 1
23	222444_at	4	ARMADILLO REPEAT CONTAINING, X-LINKED 3
24	230619_at	4	ARYL HYDROCARBON RECEPTOR NUCLEAR TRANSLOCATOR
25	222912_at	4	ARRESTIN, BETA 1
26	203428_s_at	4	ASF1 ANTI-SILENCING FUNCTION 1 HOMOLOG A (S. CEREVISIAE)
27	206743_s_at	4	ASIALOGLYCOPROTEIN RECEPTOR 1
28	1558233_s_at	4	ACTIVATING TRANSCRIPTION FACTOR 1
29	219164_s_at	4	CHROMOSOME 14 OPEN READING FRAME 103
30	213238_at	4	ATPASE, CLASS V, TYPE 10D
31	202874_s_at	4	ATPASE, H+ TRANSPORTING, LYSOSOMAL 42KDA, V1 SUBUNIT C1
32	226463_at	4	ATPASE, H+ TRANSPORTING, LYSOSOMAL 42KDA, V1 SUBUNIT C1
33	218461_at	4	ATP BINDING DOMAIN 1 FAMILY, MEMBER C
34	228189_at	4	SILENCER OF DEATH DOMAINS
35	210347_s_at	4	B-CELL CLL/LYMPHOMA 11A (ZINC FINGER PROTEIN)
36	219497_s_at	4	B-CELL CLL/LYMPHOMA 11A (ZINC FINGER PROTEIN)
37	222891_s_at	4	B-CELL CLL/LYMPHOMA 11A (ZINC FINGER PROTEIN)
38	202710_at	4	BET1 HOMOLOG (S. CEREVISIAE)
39	219546_at	4	BMP2 INDUCIBLE KINASE
40	59644_at	4	BMP2 INDUCIBLE KINASE
41	1568768_s_at	4	BRAIN AND REPRODUCTIVE ORGAN-EXPRESSED (TNFRSF1A MODULATOR)
42	225716_at	4	BRI3 BINDING PROTEIN
43	217905_at	4	CHROMOSOME 10 OPEN READING FRAME 119
44	220560_at	4	CHROMOSOME 11 OPEN READING FRAME 21
45	223268_at	4	CHROMOSOME 11 OPEN READING FRAME 54
46	221208_s_at	4	HYPOTHETICAL PROTEIN FLJ23342
47	223060_at	4	CHROMOSOME 14 OPEN READING FRAME 119
48	212460_at	4	CHROMOSOME 14 OPEN READING FRAME 147
49	213508_at	4	CHROMOSOME 14 OPEN READING FRAME 147
50	219146_at	4	CHROMOSOME 17 OPEN READING FRAME 42
51	220235_s_at	4	CHROMOSOME 1 OPEN READING FRAME 103
52	223125_s_at	4	CHROMOSOME 1 OPEN READING FRAME 21
53	220992_s_at	4	CHROMOSOME 1 OPEN READING FRAME 25
54	221211_s_at	4	CHROMOSOME 21 OPEN READING FRAME 7
55	209906_at	4	COMPLEMENT COMPONENT 3A RECEPTOR 1
56	1555905_a_at	4	CHROMOSOME 3 OPEN READING FRAME 23
57	219872_at	4	CHROMOSOME 4 OPEN READING FRAME 18
58	224989_at	4	HYPOTHETICAL PROTEIN LOC201895
59	224990_at	4	HYPOTHETICAL PROTEIN LOC201895
60	227052_at	4	HYPOTHETICAL PROTEIN LOC201895
61	1552386_at	4	HYPOTHETICAL PROTEIN FLJ33641
62	222682_s_at	4	CHROMOSOME 5 OPEN READING FRAME 3
63	226810_at	4	CHROMOSOME 6 OPEN READING FRAME 155
64	218195_at	4	CHROMOSOME 6 OPEN READING FRAME 211
65	226781_at	4	HYPOTHETICAL PROTEIN HSPC268
66	205308_at	4	CHROMOSOME 8 OPEN READING FRAME 70
67	228176_at	4	ENDOTHELIAL DIFFERENTIATION, SPHINGOLIPID G-PROTEIN-COUPLED RECEPTOR, 3
68	235940_at	4	CHROMOSOME 9 OPEN READING FRAME 64
69	221865_at	4	CHROMOSOME 9 OPEN READING FRAME 91
70	219714_s_at	4	CALCIUM CHANNEL, VOLTAGE-DEPENDENT, ALPHA 2/DELTA 3 SUBUNIT
71	201381_x_at	4	CALCYCLIN BINDING PROTEIN
72	210691_s_at	4	CALCYCLIN BINDING PROTEIN
73	211761_s_at	4	CALCYCLIN BINDING PROTEIN
74	1554479_a_at	4	CASPASE RECRUITMENT DOMAIN FAMILY, MEMBER 8
75	206011_at	4	CASPASE 1, APOPTOSIS-RELATED CYSTEINE PEPTIDASE (INTERLEUKIN 1, BETA, CONVERTASE)
76	222201_s_at	4	CASP8 ASSOCIATED PROTEIN 2
77	201432_at	4	CATALASE
78	211922_s_at	4	CATALASE
79	208056_s_at	4	CORE-BINDING FACTOR, RUNT DOMAIN, ALPHA SUBUNIT 2; TRANSLOCATED TO, 3
80	201518_at	4	CHROMOBOX HOMOLOG 1 (HP1 BETA HOMOLOG DROSOPHILA )
81	227157_at	4	HYPOTHETICAL PROTEIN FLJ33167
343	228087_at	4	LOC90693 PROTEIN
344	235051_at	4	COILED-COIL DOMAIN CONTAINING 50
345	219130_at	4	COILED-COIL DOMAIN CONTAINING 76
346	233543_s_at	4	HYPOTHETICAL PROTEIN FLJ13614
347	204103_at	4	CHEMOKINE (C-C MOTIF) LIGAND 4
348	202769_at	4	CYCLIN G2
349	202770_s_at	4	CYCLIN G2
350	211559_s_at	4	CYCLIN G2
351	214151_s_at	4	CELL CYCLE PROGRESSION 1
352	221511_x_at	4	CELL CYCLE PROGRESSION 1
184	222156_x_at	4	CELL CYCLE PROGRESSION 1
355	207794_at	4	CHEMOKINE (C-C MOTIF) RECEPTOR 2
356	205987_at	4	CD1C ANTIGEN, C POLYPEPTIDE
357	217422_s_at	4	CD22 ANTIGEN
358	266_s_at	4	CD24 ANTIGEN (SMALL CELL LUNG CARCINOMA CLUSTER 4 ANTIGEN)
359	220307_at	4	CD244 NATURAL KILLER CELL RECEPTOR 2B4
360	241929_at	4	CD36 ANTIGEN (COLLAGEN TYPE I RECEPTOR, THROMBOSPONDIN RECEPTOR)
361	209288_s_at	4	CDC42 EFFECTOR PROTEIN (RHO GTPASE BINDING) 3
362	225081_s_at	4	CELL DIVISION CYCLE ASSOCIATED 7-LIKE
363	223513_at	4	CENTROMERE PROTEIN J
364	209662_at	4	CENTRIN, EF-HAND PROTEIN, 3 (CDC31 HOMOLOG, YEAST)
365	227871_at	4	CHOROIDEREMIA (RAB ESCORT PROTEIN 1)
366	226350_at	4	CHOROIDEREMIA-LIKE (RAB ESCORT PROTEIN 2)
367	226372_at	4	CARBOHYDRATE (CHONDROITIN 4) SULFOTRANSFERASE 11
368	223210_at	4	CHURCHILL DOMAIN CONTAINING 1
369	226736_at	4	CHURCHILL DOMAIN CONTAINING 1
370	204170_s_at	4	CDC28 PROTEIN KINASE REGULATORY SUBUNIT 2
371	1555543_a_at	4	CHLORIDE CHANNEL CLIC-LIKE 1
372	206682_at	4	C-TYPE LECTIN DOMAIN FAMILY 10, MEMBER A
373	231600_at	4	C-TYPE LECTIN DOMAIN FAMILY 12 MEMBER B
374	221724_s_at	4	C-TYPE LECTIN DOMAIN FAMILY 4, MEMBER A
375	213415_at	4	CHLORIDE INTRACELLULAR CHANNEL 2
376	204085_s_at	4	CEROID-LIPOFUSCINOSIS, NEURONAL 5
377	218439_s_at	4	COMM DOMAIN CONTAINING 10
378	222637_at	4	COMM DOMAIN CONTAINING 10
379	223114_at	4	COENZYME Q5 HOMOLOG, METHYLTRANSFERASE (YEAST)
380	228365_at	4	COPINE VIII
381	218643_s_at	4	POSTSYNAPTIC PROTEIN CRIPT
382	219913_s_at	4	CRN, CROOKED NECK-LIKE 1 (DROSOPHILA)
383	206914_at	4	CLASS-I MHC-RESTRICTED T CELL ASSOCIATED MOLECULE
384	203104_at	4	COLONY STIMULATING FACTOR 1 RECEPTOR, FORMERLY MCDONOUGH FELINE SARCOMA VIRAL (V-FMS) ONCOGENE HOMOLOG
385	201218_at	4	C-TERMINAL BINDING PROTEIN 2
386	208407_s_at	4	CATENIN (CADHERIN-ASSOCIATED PROTEIN), DELTA 1
387	228190_at	4	SH2 DOMAIN BINDING PROTEIN 1 (TETRATRICOPEPTIDE REPEAT CONTAINING)
388	226000_at	4	CTTNBP2 N-TERMINAL LIKE
389	228916_at	4	CWF19-LIKE 2, CELL CYCLE CONTROL (S. POMBE)
390	205583_s_at	4	CHROMOSOME X OPEN READING FRAME 45
391	222453_at	4	CYTOCHROME B REDUCTASE 1
392	201280_s_at	4	DISABLED HOMOLOG 2, MITOGEN-RESPONSIVE PHOSPHOPROTEIN (DROSOPHILA)
393	222858_s_at	4	DUAL ADAPTOR OF PHOSPHOTYROSINE AND 3-PHOSPHOINOSITIDES
394	222859_s_at	4	DUAL ADAPTOR OF PHOSPHOTYROSINE AND 3-PHOSPHOINOSITIDES
395	222889_at	4	DNA CROSS-LINK REPAIR 1B (PSO2 HOMOLOG, S. CEREVISIAE)
396	228293_at	4	NOVEL 58.3 KDA PROTEIN
397	219641_at	4	DE-ETIOLATED HOMOLOG 1 (ARABIDOPSIS)
398	223952_x_at	4	DEHYDROGENASE/REDUCTASE (SDR FAMILY) MEMBER 9
399	227094_at	4	DEHYDROGENASE E1 AND TRANSKETOLASE DOMAIN CONTAINING 1
400	214030_at	4	HYPOTHETICAL PROTEIN DKFZP667G2110
401	200880_at	4	DNAJ (HSP40) HOMOLOG, SUBFAMILY A, MEMBER 1
402	209015_s_at	4	DNAJ (HSP40) HOMOLOG, SUBFAMILY B, MEMBER 6
403	225384_at	4	DEDICATOR OF CYTOKINESIS 7
404	241891_at	4	DEDICATOR OF CYTOKINESIS 8
405	224129_s_at	4	DPY-30-LIKE PROTEIN
406	211684_s_at	4	DYNEIN, CYTOPLASMIC 1, INTERMEDIATE CHAIN 2
407	242363_at	4	DYNEIN, CYTOPLASMIC 1, INTERMEDIATE CHAIN 2
408	200703_at	4	DYNEIN, LIGHT CHAIN, LC8-TYPE 1
409	219974_x_at	4	ENOYL COENZYME A HYDRATASE DOMAIN CONTAINING 1
410	223088_x_at	4	ENOYL COENZYME A HYDRATASE DOMAIN CONTAINING 1
411	233124_s_at	4	ENOYL COENZYME A HYDRATASE DOMAIN CONTAINING 1
412	243303_at	4	ENOYL COENZYME A HYDRATASE DOMAIN CONTAINING 1
413	204036_at	4	ENDOTHELIAL DIFFERENTIATION, LYSOPHOSPHATIDIC ACID G-PROTEIN-COUPLED RECEPTOR, 2
414	225885_at	4	EARLY ENDOSOME ANTIGEN 1, 162KD
415	204410_at	4	EUKARYOTIC TRANSLATION INITIATION FACTOR 1A, Y-LINKED
416	201303_at	4	DEAD (ASP-GLU-ALA-ASP) BOX POLYPEPTIDE 48
417	227075_at	4	ELONGATION PROTEIN 3 HOMOLOG (S. CEREVISIAE)
418	234464_s_at	4	ESSENTIAL MEIOTIC ENDONUCLEASE 1 HOMOLOG 1 (S. POMBE)
419	210724_at	4	EGF-LIKE MODULE CONTAINING, MUCIN-LIKE, HORMONE RECEPTOR-LIKE 3
420	231776_at	4	EOMESODERMIN HOMOLOG (XENOPUS LAEVIS)
421	202609_at	4	EPIDERMAL GROWTH FACTOR RECEPTOR PATHWAY SUBSTRATE 8
422	219017_at	4	ETHANOLAMINE KINASE 1
423	225290_at	4	ETHANOLAMINE KINASE 1
424	226432_at	4	ETHANOLAMINE KINASE 1
425	231576_at	4	ETHANOLAMINE KINASE 1
426	228418_at	4	EXOCYST COMPLEX COMPONENT 5
427	213365_at	4	KIAA1504 PROTEIN
428	213506_at	4	COAGULATION FACTOR II (THROMBIN) RECEPTOR-LIKE 1
429	227960_s_at	4	FUMARYLACETOACETATE HYDROLASE DOMAIN CONTAINING 1
430	223386_at	4	HYPOTHETICAL PROTEIN FLJ21103
431	223497_at	4	KIAA1411
432	221565_s_at	4	FAMILY WITH SEQUENCE SIMILARITY 26, MEMBER B
433	57715_at	4	FAMILY WITH SEQUENCE SIMILARITY 26, MEMBER B
434	229543_at	4	HYPOTHETICAL PROTEIN LOC441168
435	224973_at	4	FAMILY WITH SEQUENCE SIMILARITY 46, MEMBER A
436	235349_at	4	FAMILY WITH SEQUENCE SIMILARITY 82, MEMBER A
437	219002_at	4	HYPOTHETICAL PROTEIN FLJ21901
438	225736_at	4	F-BOX PROTEIN 22
439	211734_s_at	4	FC FRAGMENT OF IGE, HIGH AFFINITY I, RECEPTOR FOR; ALPHA POLYPEPTIDE
440	210889_s_at	4	FC FRAGMENT OF IGG, LOW AFFINITY IIB, RECEPTOR (CD32)
441	204006_s_at	4	FC FRAGMENT OF IGG, LOW AFFINITY IIIA, RECEPTOR (CD16A)
442	231093_at	4	FC RECEPTOR-LIKE 3
443	203562_at	4	FASCICULATION AND ELONGATION PROTEIN ZETA 1 (ZYGIN I)
444	1565752_at	4	FYVE, RHOGEF AND PH DOMAIN CONTAINING 2
445	1565754_x_at	4	FYVE, RHOGEF AND PH DOMAIN CONTAINING 2
446	215602_at	4	FYVE, RHOGEF AND PH DOMAIN CONTAINING 2
447	227948_at	4	FYVE, RHOGEF AND PH DOMAIN CONTAINING 4
448	1555137_a_at	4	FYVE, RHOGEF AND PH DOMAIN CONTAINING 6
449	223836_at	4	KSP37 PROTEIN
450	200894_s_at	4	FK506 BINDING PROTEIN 4, 59KDA
451	239135_at	4	HYPOTHETICAL PROTEIN FLJ11151
452	222811_at	4	HYPOTHETICAL PROTEIN FLJ11171
453	233558_s_at	4	FLJ12716 PROTEIN
454	219383_at	4	HYPOTHETICAL PROTEIN FLJ14213
455	228149_at	4	HYPOTHETICAL PROTEIN FLJ31818
456	227618_at	4	TPT1-LIKE PROTEIN
457	1566557_at	4	HYPOTHETICAL PROTEIN LOC440465
458	205776_at	4	FLAVIN CONTAINING MONOOXYGENASE 5
459	224148_at	4	FYN BINDING PROTEIN (FYB-120/130)
460	210220_at	4	FRIZZLED HOMOLOG 2 (DROSOPHILA)
461	203066_at	4	KIAA0598 GENE PRODUCT
462	212378_at	4	PHOSPHORIBOSYLGLYCINAMIDE FORMYLTRANSFERASE, PHOSPHORIBOSYLGLYCINAMIDE SYNTHETASE, PHOSPHORIBOSYLAMINOIMIDAZOLE SYNTHETASE
463	231918_s_at	4	G ELONGATION FACTOR, MITOCHONDRIAL 2
464	228376_at	4	GLYCOPROTEIN, ALPHA-GALACTOSYLTRANSFERASE 1
465	1552315_at	4	GTPASE, IMAP FAMILY MEMBER 1
466	1552316_a_at	4	GTPASE, IMAP FAMILY MEMBER 1
467	219243_at	4	GTPASE, IMAP FAMILY MEMBER 4
468	219777_at	4	IMMUNE ASSOCIATED NUCLEOTIDE 2
469	229367_s_at	4	IMMUNE ASSOCIATED NUCLEOTIDE 2
470	235306_at	4	GTPASE, IMAP FAMILY MEMBER 8
471	1554345_a_at	4	HYPOTHETICAL PROTEIN FLJ20125
472	219467_at	4	HYPOTHETICAL PROTEIN FLJ20125
473	234192_s_at	4	G KINASE ANCHORING PROTEIN 1
474	214430_at	4	GALACTOSIDASE, ALPHA
475	209276_s_at	4	GLUTAREDOXIN (THIOLTRANSFERASE)
476	1559776_at	4	GM2 GANGLIOSIDE ACTIVATOR
477	204115_at	4	GUANINE NUCLEOTIDE BINDING PROTEIN (G PROTEIN), GAMMA 11
478	217771_at	4	GOLGI PHOSPHOPROTEIN 2
479	225447_at	4	GLYCEROL-3-PHOSPHATE DEHYDROGENASE 2 (MITOCHONDRIAL)
480	232267_at	4	G PROTEIN-COUPLED RECEPTOR 133
481	210279_at	4	G PROTEIN-COUPLED RECEPTOR 18
482	223620_at	4	G PROTEIN-COUPLED RECEPTOR 34
483	202451_at	4	GENERAL TRANSCRIPTION FACTOR IIH, POLYPEPTIDE 1, 62KDA
484	202453_s_at	4	GENERAL TRANSCRIPTION FACTOR IIH, POLYPEPTIDE 1, 62KDA
485	203817_at	4	GUANYLATE CYCLASE 1, SOLUBLE, BETA 3
486	208579_x_at	4	H2B HISTONE FAMILY, MEMBER S
487	205659_at	4	HISTONE DEACETYLASE 9
488	213374_x_at	4	3-HYDROXYISOBUTYRYL-COENZYME A HYDROLASE
489	208546_x_at	4	HISTONE 1, H2BH
490	206110_at	4	HISTONE 1, H3A
491	214522_x_at	4	HISTONE 1, H3A
492	208490_x_at	4	HISTONE 1, H2BD
493	208523_x_at	4	HISTONE 1, H2BD
494	209911_x_at	4	HISTONE 1, H2BD
495	236193_at	4	HISTONE 1, H2BD
496	230795_at	4	H4 HISTONE, FAMILY 2
497	203932_at	4	MAJOR HISTOCOMPATIBILITY COMPLEX, CLASS II, DM BETA
498	226878_at	4	MAJOR HISTOCOMPATIBILITY COMPLEX, CLASS II, DO ALPHA
499	203290_at	4	MAJOR HISTOCOMPATIBILITY COMPLEX, CLASS II, DQ ALPHA 1
500	204112_s_at	4	HISTAMINE N-METHYLTRANSFERASE
501	211732_x_at	4	HISTAMINE N-METHYLTRANSFERASE
502	228772_at	4	HISTAMINE N-METHYLTRANSFERASE
503	225805_at	4	HETEROGENEOUS NUCLEAR RIBONUCLEOPROTEIN U (SCAFFOLD ATTACHMENT FACTOR A)
504	203284_s_at	4	HEPARAN SULFATE 2-O-SULFOTRANSFERASE 1
505	201413_at	4	HYDROXYSTEROID (17-BETA) DEHYDROGENASE 4
506	209513_s_at	4	HYDROXYSTEROID DEHYDROGENASE LIKE 2
507	210211_s_at	4	HEAT SHOCK PROTEIN 90KDA ALPHA (CYTOSOLIC), CLASS A MEMBER 1
508	211969_at	4	HEAT SHOCK PROTEIN 90KDA ALPHA (CYTOSOLIC), CLASS A MEMBER 1
509	214328_s_at	4	HEAT SHOCK PROTEIN 90KDA ALPHA (CYTOSOLIC), CLASS A MEMBER 1
510	1557910_at	4	HEAT SHOCK PROTEIN 90KDA ALPHA (CYTOSOLIC), CLASS B MEMBER 1
511	200064_at	4	HEAT SHOCK PROTEIN 90KDA ALPHA (CYTOSOLIC), CLASS B MEMBER 1
512	214359_s_at	4	HEAT SHOCK PROTEIN 90KDA ALPHA (CYTOSOLIC), CLASS B MEMBER 1
513	211538_s_at	4	HEAT SHOCK 70KDA PROTEIN 2
514	211016_x_at	4	HEAT SHOCK 70KDA PROTEIN 4
515	210189_at	4	HEAT SHOCK 70KDA PROTEIN 1-LIKE
516	233694_at	4	HEAT SHOCK 70KDA PROTEIN 1-LIKE
517	208687_x_at	4	HEAT SHOCK 70KDA PROTEIN 8
518	210338_s_at	4	HEAT SHOCK 70KDA PROTEIN 8
519	203327_at	4	INSULIN-DEGRADING ENZYME
520	224533_s_at	4	INTERFERON, ALPHA-INDUCIBLE PROTEIN (CLONE IFI-6-16)
521	230631_s_at	4	INTERFERON (ALPHA, BETA AND OMEGA) RECEPTOR 2
522	227295_at	4	IKK INTERACTING PROTEIN
523	205841_at	4	JANUS KINASE 2 (A PROTEIN TYROSINE KINASE)
524	227647_at	4	POTASSIUM VOLTAGE-GATED CHANNEL, ISK-RELATED FAMILY, MEMBER 3
525	222668_at	4	POTASSIUM CHANNEL TETRAMERISATION DOMAIN CONTAINING 15
526	243539_at	4	KIAA1841 PROTEIN
527	203087_s_at	4	KINESIN HEAVY CHAIN MEMBER 2
528	1555275_a_at	4	KELCH-LIKE 6 (DROSOPHILA)
529	228167_at	4	KELCH-LIKE 6 (DROSOPHILA)
530	210288_at	4	KILLER CELL LECTIN-LIKE RECEPTOR SUBFAMILY G, MEMBER 1
531	210690_at	4	KILLER CELL LECTIN-LIKE RECEPTOR SUBFAMILY C, MEMBER 4
532	211138_s_at	4	KYNURENINE 3-MONOOXYGENASE (KYNURENINE 3-HYDROXYLASE)
533	213573_at	4	KARYOPHERIN (IMPORTIN) BETA 1
534	218303_x_at	4	HYPOTHETICAL PROTEIN LOC51315
535	222585_x_at	4	HYPOTHETICAL PROTEIN LOC51315
536	233329_s_at	4	HYPOTHETICAL PROTEIN LOC51315
537	222714_s_at	4	LACTAMASE, BETA 2
538	226671_at	4	LYSOSOMAL-ASSOCIATED MEMBRANE PROTEIN 2
539	222427_s_at	4	LEUCYL-TRNA SYNTHETASE
540	34764_at	4	LEUCYL-TRNA SYNTHETASE 2, MITOCHONDRIAL
541	227819_at	4	LEUCINE-RICH REPEAT-CONTAINING G PROTEIN-COUPLED RECEPTOR 6
542	227840_at	4	HYPOTHETICAL PROTEIN LOC130355
543	226073_at	4	HYPOTHETICAL PROTEIN LOC219854
544	235132_at	4	HYPOTHETICAL PROTEIN LOC254128
545	1563088_a_at	4	HYPOTHETICAL PROTEIN LOC284837
546	227270_at	4	HYPOTHETICAL PROTEIN LOC285550
547	225599_s_at	4	HYPOTHETICAL PROTEIN LOC286144
548	225600_at	4	HYPOTHETICAL PROTEIN LOC286144
549	225603_s_at	4	HYPOTHETICAL PROTEIN LOC286144
550	226395_at	4	HYPOTHETICAL PROTEIN LOC286170
551	230815_at	4	SIMILAR TO KIF27C
552	225509_at	4	HYPOTHETICAL PROTEIN LOC56757
553	203548_s_at	4	LIPOPROTEIN LIPASE
554	203549_s_at	4	LIPOPROTEIN LIPASE
555	228841_at	4	HYPOTHETICAL PROTEIN LOC90624
556	240344_x_at	4	HYPOTHETICAL PROTEIN LOC90624
557	203518_at	4	LYSOSOMAL TRAFFICKING REGULATOR
558	215415_s_at	4	LYSOSOMAL TRAFFICKING REGULATOR
559	222805_at	4	MANNOSIDASE, ENDO-ALPHA
560	1552263_at	4	MITOGEN-ACTIVATED PROTEIN KINASE 1
561	236699_at	4	MUSCLEBLIND-LIKE 2 (DROSOPHILA)
562	220122_at	4	MULTIPLE C2 DOMAINS, TRANSMEMBRANE 1
563	235740_at	4	MULTIPLE C2 DOMAINS, TRANSMEMBRANE 1
564	209199_s_at	4	MADS BOX TRANSCRIPTION ENHANCER FACTOR 2, POLYPEPTIDE C (MYOCYTE ENHANCER FACTOR 2C)
565	209200_at	4	MADS BOX TRANSCRIPTION ENHANCER FACTOR 2, POLYPEPTIDE C (MYOCYTE ENHANCER FACTOR 2C)
566	236395_at	4	MADS BOX TRANSCRIPTION ENHANCER FACTOR 2, POLYPEPTIDE C (MYOCYTE ENHANCER FACTOR 2C)
567	207761_s_at	4	METHYLTRANSFERASE LIKE 7A
568	224452_s_at	4	HYPOTHETICAL PROTEIN LOC84792
569	1558166_at	4	HYPOTHETICAL PROTEIN MGC16275
570	221958_s_at	4	MESODERM INDUCTION EARLY RESPONSE 1 HOMOLOG (XENOPUS LAEVIS)
571	228949_at	4	MESODERM INDUCTION EARLY RESPONSE 1 HOMOLOG (XENOPUS LAEVIS)
572	228950_s_at	4	MESODERM INDUCTION EARLY RESPONSE 1 HOMOLOG (XENOPUS LAEVIS)
573	213188_s_at	4	MYC INDUCED NUCLEAR ANTIGEN
574	226329_s_at	4	HYPOTHETICAL PROTEIN BC018453
575	218138_at	4	MCKUSICK-KAUFMAN SYNDROME
576	222530_s_at	4	MCKUSICK-KAUFMAN SYNDROME
577	204959_at	4	MYELOID CELL NUCLEAR DIFFERENTIATION ANTIGEN
578	221895_at	4	MOTILE SPERM DOMAIN CONTAINING 2
579	217907_at	4	MITOCHONDRIAL RIBOSOMAL PROTEIN L18
580	212603_at	4	MITOCHONDRIAL RIBOSOMAL PROTEIN S31
581	212604_at	4	MITOCHONDRIAL RIBOSOMAL PROTEIN S31
582	218538_s_at	4	MRS2-LIKE, MAGNESIUM HOMEOSTASIS FACTOR (S. CEREVISIAE)
583	219666_at	4	CD20-LIKE PRECUSOR
584	223280_x_at	4	CD20-LIKE PRECUSOR
585	223922_x_at	4	CD20-LIKE PRECUSOR
586	224356_x_at	4	CD20-LIKE PRECUSOR
587	230550_at	4	CD20-LIKE PRECUSOR
588	232724_at	4	CD20-LIKE PRECUSOR
589	224358_s_at	4	MEMBRANE-SPANNING 4-DOMAINS, SUBFAMILY A, MEMBER 7
590	209421_at	4	MUTS HOMOLOG 2, COLON CANCER, NONPOLYPOSIS TYPE 1 (E. COLI)
591	229033_s_at	4	HYPOTHETICAL PROTEIN LOC51243
592	230461_s_at	4	HYPOTHETICAL PROTEIN LOC51243
593	205826_at	4	MYOMESIN (M-PROTEIN) 2, 165KDA
594	204861_s_at	4	BACULOVIRAL IAP REPEAT-CONTAINING 1
595	201384_s_at	4	NEIGHBOR OF BRCA1 GENE 1
596	204125_at	4	NADH DEHYDROGENASE (UBIQUINONE) 1 ALPHA SUBCOMPLEX, ASSEMBLY FACTOR 1
597	204634_at	4	NIMA (NEVER IN MITOSIS GENE A)-RELATED KINASE 4
598	210556_at	4	NUCLEAR FACTOR OF ACTIVATED T-CELLS, CYTOPLASMIC, CALCINEURIN-DEPENDENT 3
599	209930_s_at	4	NUCLEAR FACTOR (ERYTHROID-DERIVED 2), 45KDA
600	227220_at	4	NUCLEAR TRANSCRIPTION FACTOR, X-BOX BINDING-LIKE 1
601	218128_at	4	NUCLEAR TRANSCRIPTION FACTOR Y, BETA
602	218129_s_at	4	NUCLEAR TRANSCRIPTION FACTOR Y, BETA
603	228933_at	4	NANCE-HORAN SYNDROME (CONGENITAL CATARACTS AND DENTAL ANOMALIES)
604	1552553_a_at	4	CASPASE RECRUITMENT DOMAIN FAMILY, MEMBER 12
605	218889_at	4	NUCLEOLAR COMPLEX ASSOCIATED 3 HOMOLOG (S. CEREVISIAE)
606	227001_at	4	NIPA-LIKE DOMAIN CONTAINING 2
607	228855_at	4	NUDIX (NUCLEOSIDE DIPHOSPHATE LINKED MOIETY X)-TYPE MOTIF 7
608	219007_at	4	NUCLEOPORIN 43KDA
609	229510_at	4	MS4A13 PROTEIN
610	202869_at	4	2',5'-OLIGOADENYLATE SYNTHETASE 1, 40/46KDA
611	213131_at	4	OLFACTOMEDIN 1
612	228170_at	4	OLIGODENDROCYTE TRANSCRIPTION FACTOR 1
613	214306_at	4	OPTIC ATROPHY 1 (AUTOSOMAL DOMINANT)
614	204853_at	4	ORIGIN RECOGNITION COMPLEX, SUBUNIT 2-LIKE (YEAST)
615	203352_at	4	ORIGIN RECOGNITION COMPLEX, SUBUNIT 4-LIKE (YEAST)
616	204957_at	4	ORIGIN RECOGNITION COMPLEX, SUBUNIT 5-LIKE (YEAST)
617	218304_s_at	4	HYPOTHETICAL PROTEIN FLJ13164
618	218197_s_at	4	OXIDATION RESISTANCE 1
619	222553_x_at	4	OXIDATION RESISTANCE 1
620	223879_s_at	4	OXIDATION RESISTANCE 1
621	218209_s_at	4	HYPOTHETICAL PROTEIN FLJ10656
622	222559_s_at	4	HYPOTHETICAL PROTEIN FLJ10656
623	220005_at	4	PURINERGIC RECEPTOR P2Y, G-PROTEIN COUPLED, 13
624	206637_at	4	PURINERGIC RECEPTOR P2Y, G-PROTEIN COUPLED, 14
625	209615_s_at	4	P21/CDC42/RAC1-ACTIVATED KINASE 1 (STE20 HOMOLOG, YEAST)
626	226507_at	4	P21/CDC42/RAC1-ACTIVATED KINASE 1 (STE20 HOMOLOG, YEAST)
627	200897_s_at	4	PALLADIN, CYTOSKELETAL ASSOCIATED PROTEIN
628	200907_s_at	4	PALLADIN, CYTOSKELETAL ASSOCIATED PROTEIN
629	203860_at	4	PROPIONYL COENZYME A CARBOXYLASE, ALPHA POLYPEPTIDE
630	205202_at	4	PROTEIN-L-ISOASPARTATE (D-ASPARTATE) O-METHYLTRANSFERASE
631	226119_at	4	PROTEIN-L-ISOASPARTATE (D-ASPARTATE) O-METHYLTRANSFERASE DOMAIN CONTAINING 1
632	225274_at	4	PRENYLCYSTEINE OXIDASE 1
633	222394_at	4	PROGRAMMED CELL DEATH 6 INTERACTING PROTEIN
634	224046_s_at	4	PHOSPHODIESTERASE 7A
635	218718_at	4	SPINAL CORD-DERIVED GROWTH FACTOR; SECRETORY GROWTH FACTOR-LIKE PROTEIN FALLOTEIN
636	225207_at	4	PYRUVATE DEHYDROGENASE KINASE, ISOZYME 4
637	212412_at	4	PDZ AND LIM DOMAIN 5
638	225367_at	4	PHOSPHOGLUCOMUTASE 2
639	227776_at	4	PHYTOCERAMIDASE, ALKALINE
640	228095_at	4	PHD FINGER PROTEIN 14
641	230098_at	4	PHD FINGER PROTEIN 20-LIKE 1
642	238601_at	4	PHOSPHORYLASE KINASE, BETA
643	219093_at	4	HYPOTHETICAL PROTEIN FLJ20701
644	227247_at	4	PLECKSTRIN HOMOLOGY DOMAIN CONTAINING, FAMILY A (PHOSPHOINOSITIDE BINDING SPECIFIC) MEMBER 8
645	201939_at	4	POLO-LIKE KINASE 2 (DROSOPHILA)
646	214146_s_at	4	PRO-PLATELET BASIC PROTEIN (CHEMOKINE (C-X-C MOTIF) LIGAND 7)
647	228108_at	4	PROTEIN PHOSPHATASE 1 (FORMERLY 2C)-LIKE
648	204554_at	4	PROTEIN PHOSPHATASE 1, REGULATORY SUBUNIT 3D
649	202429_s_at	4	PROTEIN PHOSPHATASE 3 (FORMERLY 2B), CATALYTIC SUBUNIT, ALPHA ISOFORM (CALCINEURIN A ALPHA)
650	212215_at	4	PROLYL ENDOPEPTIDASE-LIKE
651	202741_at	4	PROTEIN KINASE, CAMP-DEPENDENT, CATALYTIC, BETA
652	202742_s_at	4	PROTEIN KINASE, CAMP-DEPENDENT, CATALYTIC, BETA
653	228273_at	4	PROLINE RICH 11
654	202458_at	4	PROTEASE, SERINE, 23
655	226279_at	4	PROTEASE, SERINE, 23
656	1554997_a_at	4	PROSTAGLANDIN-ENDOPEROXIDE SYNTHASE 2 (PROSTAGLANDIN G/H SYNTHASE AND CYCLOOXYGENASE)
657	204748_at	4	PROSTAGLANDIN-ENDOPEROXIDE SYNTHASE 2 (PROSTAGLANDIN G/H SYNTHASE AND CYCLOOXYGENASE)
658	229167_at	4	PURINE-RICH ELEMENT BINDING PROTEIN A
659	212636_at	4	QUAKING HOMOLOG, KH DOMAIN RNA BINDING (MOUSE)
660	226265_at	4	GLUTAMINE AND SERINE RICH 1
661	222980_at	4	RAB10, MEMBER RAS ONCOGENE FAMILY
662	222981_s_at	4	RAB10, MEMBER RAS ONCOGENE FAMILY
663	229072_at	4	RAB30, MEMBER RAS ONCOGENE FAMILY
664	225092_at	4	RABAPTIN, RAB GTPASE BINDING EFFECTOR PROTEIN 1
665	226436_at	4	RAS ASSOCIATION (RALGDS/AF-6) DOMAIN FAMILY 4
666	49306_at	4	RAS ASSOCIATION (RALGDS/AF-6) DOMAIN FAMILY 4
667	228030_at	4	RNA BINDING MOTIF PROTEIN 6
668	204759_at	4	REGULATOR OF CHROMOSOME CONDENSATION (RCC1) AND BTB (POZ) DOMAIN CONTAINING PROTEIN 2
669	205407_at	4	REVERSION-INDUCING-CYSTEINE-RICH PROTEIN WITH KAZAL MOTIFS
670	223809_at	4	REGULATOR OF G-PROTEIN SIGNALLING 18
671	1553962_s_at	4	RAS HOMOLOG GENE FAMILY, MEMBER B
672	218979_at	4	CHROMOSOME 9 OPEN READING FRAME 76
673	205158_at	4	RIBONUCLEASE, RNASE A FAMILY, 4
674	213397_x_at	4	RIBONUCLEASE, RNASE A FAMILY, 4
675	229285_at	4	RIBONUCLEASE L (2',5'-OLIGOISOADENYLATE SYNTHETASE-DEPENDENT)
676	221430_s_at	4	RING FINGER PROTEIN 146
677	223886_s_at	4	RING FINGER PROTEIN 146
678	202762_at	4	RHO-ASSOCIATED, COILED-COIL CONTAINING PROTEIN KINASE 2
679	227040_at	4	HYPOTHETICAL PROTEIN LOC283506
680	1557984_s_at	4	HYPOTHETICAL PROTEIN FLJ21908
681	218842_at	4	HYPOTHETICAL PROTEIN FLJ21908
682	225039_at	4	RIBULOSE-5-PHOSPHATE-3-EPIMERASE
683	225040_s_at	4	RIBULOSE-5-PHOSPHATE-3-EPIMERASE
684	228963_at	4	ROUND SPERMATID BASIC PROTEIN 1-LIKE
685	1555501_s_at	4	ARGININE/SERINE-RICH COILED-COIL 1
686	203485_at	4	RETICULON 1
687	210222_s_at	4	RETICULON 1
688	1554876_a_at	4	S100 CALCIUM BINDING PROTEIN, ZETA
689	236487_at	4	HYPOTHETICAL PROTEIN FLJ30655
690	223341_s_at	4	SHORT COILED-COIL PROTEIN
691	227605_at	4	SMALL INDUCIBLE CYTOKINE SUBFAMILY E, MEMBER 1 (ENDOTHELIAL MONOCYTE-ACTIVATING)
692	222717_at	4	SERUM DEPRIVATION RESPONSE (PHOSPHATIDYLSERINE BINDING PROTEIN)
693	201582_at	4	SEC23 HOMOLOG B (S. CEREVISIAE)
694	209175_at	4	SEC23 INTERACTING PROTEIN
695	203789_s_at	4	SEMA DOMAIN, IMMUNOGLOBULIN DOMAIN (IG), SHORT BASIC DOMAIN, SECRETED, (SEMAPHORIN) 3C
696	212698_s_at	4	SEPTIN 10
697	1564970_at	4	SET DOMAIN, BIFURCATED 2
698	1564972_x_at	4	SET DOMAIN, BIFURCATED 2
699	235338_s_at	4	SET DOMAIN, BIFURCATED 2
700	235339_at	4	SET DOMAIN, BIFURCATED 2
701	201964_at	4	SENATAXIN
702	220038_at	4	SERUM/GLUCOCORTICOID REGULATED KINASE FAMILY, MEMBER 3
703	221268_s_at	4	SPHINGOSINE-1-PHOSPHATE PHOSPHATASE 1
704	210116_at	4	SH2 DOMAIN PROTEIN 1A, DUNCAN'S DISEASE (LYMPHOPROLIFERATIVE SYNDROME)
705	225589_at	4	SH3 DOMAIN CONTAINING RING FINGER 1
706	226366_at	4	SNF2 HISTONE LINKER PHD RING HELICASE
707	210567_s_at	4	S-PHASE KINASE-ASSOCIATED PROTEIN 2 (P45)
708	233230_s_at	4	KIAA1458 PROTEIN
709	227012_at	4	MITOCHONDRIAL CARRIER FAMILY PROTEIN
710	218519_at	4	SOLUTE CARRIER FAMILY 35, MEMBER A5
711	222691_at	4	SOLUTE CARRIER FAMILY 35, MEMBER B3
712	225872_at	4	SOLUTE CARRIER FAMILY 35, MEMBER F5
713	226444_at	4	SOLUTE CARRIER FAMILY 39 (ZINC TRANSPORTER), MEMBER 10
714	223816_at	4	THYMIC STROMAL CO-TRANSPORTER
715	213164_at	4	SOLUTE CARRIER FAMILY 5 (INOSITOL TRANSPORTERS), MEMBER 3
716	235518_at	4	SOLUTE CARRIER FAMILY 8 (SODIUM/CALCIUM EXCHANGER), MEMBER 1
717	232636_at	4	SLIT AND NTRK-LIKE FAMILY, MEMBER 4
718	226230_at	4	KIAA1387 PROTEIN
719	230598_at	4	KIAA1387 PROTEIN
720	209131_s_at	4	SYNAPTOSOMAL-ASSOCIATED PROTEIN, 23KDA
721	214544_s_at	4	SYNAPTOSOMAL-ASSOCIATED PROTEIN, 23KDA
722	204001_at	4	SMALL NUCLEAR RNA ACTIVATING COMPLEX, POLYPEPTIDE 3, 50KDA
723	210465_s_at	4	SMALL NUCLEAR RNA ACTIVATING COMPLEX, POLYPEPTIDE 3, 50KDA
724	214531_s_at	4	SORTING NEXIN 1
725	1553960_at	4	CHROMOSOME 20 OPEN READING FRAME 161
726	1566342_at	4	SUPEROXIDE DISMUTASE 2, MITOCHONDRIAL
727	215078_at	4	SUPEROXIDE DISMUTASE 2, MITOCHONDRIAL
728	201563_at	4	SORBITOL DEHYDROGENASE
729	201416_at	4	SRY (SEX DETERMINING REGION Y)-BOX 4
730	201417_at	4	SRY (SEX DETERMINING REGION Y)-BOX 4
731	244461_at	4	SPECTRIN DOMAIN WITH COILED-COILS 1
732	226837_at	4	SPROUTY-RELATED, EVH1 DOMAIN CONTAINING 1
733	1558254_s_at	4	SFRS PROTEIN KINASE 2
734	203787_at	4	SINGLE-STRANDED DNA BINDING PROTEIN 2
735	217104_at	4	SIMILAR TO CERVICAL CANCER SUPPRESSOR-1
736	205202_at	4	PROTEIN-L-ISOASPARTATE (D-ASPARTATE) O-METHYLTRANSFERASE
737	226119_at	4	PROTEIN-L-ISOASPARTATE (D-ASPARTATE) O-METHYLTRANSFERASE DOMAIN CONTAINING 2
738	225274_at	4	PRENYLCYSTEINE OXIDASE 2
739	222394_at	4	PROGRAMMED CELL DEATH 6 INTERACTING PROTEIN
740	224046_s_at	4	PHOSPHODIESTERASE 7A
741	218718_at	4	SPINAL CORD-DERIVED GROWTH FACTOR; SECRETORY GROWTH FACTOR-LIKE PROTEIN FALLOTEIN
742	225207_at	4	PYRUVATE DEHYDROGENASE KINASE, ISOZYME 5
743	212412_at	4	PDZ AND LIM DOMAIN 6
744	225367_at	4	PHOSPHOGLUCOMUTASE 3
745	227776_at	4	PHYTOCERAMIDASE, ALKALINE
746	228095_at	4	PHD FINGER PROTEIN 15
747	230098_at	4	PHD FINGER PROTEIN 20-LIKE 2
748	238601_at	4	PHOSPHORYLASE KINASE, BETA
749	219093_at	4	HYPOTHETICAL PROTEIN FLJ20702
750	227247_at	4	PLECKSTRIN HOMOLOGY DOMAIN CONTAINING, FAMILY A (PHOSPHOINOSITIDE BINDING SPECIFIC) MEMBER 9
751	201939_at	4	POLO-LIKE KINASE 2 (DROSOPHILA)
752	214146_s_at	4	PRO-PLATELET BASIC PROTEIN (CHEMOKINE (C-X-C MOTIF) LIGAND 7)
753	228108_at	4	PROTEIN PHOSPHATASE 1 (FORMERLY 2C)-LIKE
754	204554_at	4	PROTEIN PHOSPHATASE 1, REGULATORY SUBUNIT 3D
755	202429_s_at	4	PROTEIN PHOSPHATASE 3 (FORMERLY 2B), CATALYTIC SUBUNIT, ALPHA ISOFORM (CALCINEURIN A ALPHA)
756	212215_at	4	PROLYL ENDOPEPTIDASE-LIKE
757	202741_at	4	PROTEIN KINASE, CAMP-DEPENDENT, CATALYTIC, BETA
758	202742_s_at	4	PROTEIN KINASE, CAMP-DEPENDENT, CATALYTIC, BETA
759	228273_at	4	PROLINE RICH 12
760	202458_at	4	PROTEASE, SERINE, 23
761	226279_at	4	PROTEASE, SERINE, 23
762	1554997_a_at	4	PROSTAGLANDIN-ENDOPEROXIDE SYNTHASE 2 (PROSTAGLANDIN G/H SYNTHASE AND CYCLOOXYGENASE)
763	204748_at	4	PROSTAGLANDIN-ENDOPEROXIDE SYNTHASE 2 (PROSTAGLANDIN G/H SYNTHASE AND CYCLOOXYGENASE)
764	229167_at	4	PURINE-RICH ELEMENT BINDING PROTEIN A
765	212636_at	4	QUAKING HOMOLOG, KH DOMAIN RNA BINDING (MOUSE)
766	226265_at	4	GLUTAMINE AND SERINE RICH 2
767	222980_at	4	RAB10, MEMBER RAS ONCOGENE FAMILY
768	222981_s_at	4	RAB10, MEMBER RAS ONCOGENE FAMILY
769	229072_at	4	RAB30, MEMBER RAS ONCOGENE FAMILY
770	225092_at	4	RABAPTIN, RAB GTPASE BINDING EFFECTOR PROTEIN 2
771	226436_at	4	RAS ASSOCIATION (RALGDS/AF-6) DOMAIN FAMILY 4
772	49306_at	4	RAS ASSOCIATION (RALGDS/AF-6) DOMAIN FAMILY 4
773	228030_at	4	RNA BINDING MOTIF PROTEIN 7
774	204759_at	4	REGULATOR OF CHROMOSOME CONDENSATION (RCC1) AND BTB (POZ) DOMAIN CONTAINING PROTEIN 3
775	205407_at	4	REVERSION-INDUCING-CYSTEINE-RICH PROTEIN WITH KAZAL MOTIFS
776	223809_at	4	REGULATOR OF G-PROTEIN SIGNALLING 19
777	1553962_s_at	4	RAS HOMOLOG GENE FAMILY, MEMBER B
778	218979_at	4	CHROMOSOME 9 OPEN READING FRAME 77
779	205158_at	4	RIBONUCLEASE, RNASE A FAMILY, 4
780	213397_x_at	4	RIBONUCLEASE, RNASE A FAMILY, 4
781	229285_at	4	RIBONUCLEASE L (2',5'-OLIGOISOADENYLATE SYNTHETASE-DEPENDENT)
782	221430_s_at	4	RING FINGER PROTEIN 146
783	223886_s_at	4	RING FINGER PROTEIN 146
784	202762_at	4	RHO-ASSOCIATED, COILED-COIL CONTAINING PROTEIN KINASE 3
785	227040_at	4	HYPOTHETICAL PROTEIN LOC283507
786	1557984_s_at	4	HYPOTHETICAL PROTEIN FLJ21908
787	218842_at	4	HYPOTHETICAL PROTEIN FLJ21908
788	225039_at	4	RIBULOSE-5-PHOSPHATE-3-EPIMERASE
789	225040_s_at	4	RIBULOSE-5-PHOSPHATE-3-EPIMERASE
790	228963_at	4	ROUND SPERMATID BASIC PROTEIN 1-LIKE
791	1555501_s_at	4	ARGININE/SERINE-RICH COILED-COIL 2
792	203485_at	4	RETICULON 1
793	210222_s_at	4	RETICULON 1
794	1554876_a_at	4	S100 CALCIUM BINDING PROTEIN, ZETA
795	236487_at	4	HYPOTHETICAL PROTEIN FLJ30656
796	223341_s_at	4	SHORT COILED-COIL PROTEIN
797	227605_at	4	SMALL INDUCIBLE CYTOKINE SUBFAMILY E, MEMBER 1 (ENDOTHELIAL MONOCYTE-ACTIVATING)
798	222717_at	4	SERUM DEPRIVATION RESPONSE (PHOSPHATIDYLSERINE BINDING PROTEIN)
799	201582_at	4	SEC23 HOMOLOG B (S. CEREVISIAE)
800	209175_at	4	SEC23 INTERACTING PROTEIN
801	203789_s_at	4	SEMA DOMAIN, IMMUNOGLOBULIN DOMAIN (IG), SHORT BASIC DOMAIN, SECRETED, (SEMAPHORIN) 3C
802	212698_s_at	4	SEPTIN 11
803	1564970_at	4	SET DOMAIN, BIFURCATED 2
804	1564972_x_at	4	SET DOMAIN, BIFURCATED 2
805	235338_s_at	4	SET DOMAIN, BIFURCATED 2
806	235339_at	4	SET DOMAIN, BIFURCATED 2
807	201964_at	4	SENATAXIN
808	220038_at	4	SERUM/GLUCOCORTICOID REGULATED KINASE FAMILY, MEMBER 4
809	221268_s_at	4	SPHINGOSINE-1-PHOSPHATE PHOSPHATASE 2
810	210116_at	4	SH2 DOMAIN PROTEIN 1A, DUNCAN'S DISEASE (LYMPHOPROLIFERATIVE SYNDROME)
811	225589_at	4	SH3 DOMAIN CONTAINING RING FINGER 2
812	226366_at	4	SNF2 HISTONE LINKER PHD RING HELICASE
813	210567_s_at	4	S-PHASE KINASE-ASSOCIATED PROTEIN 2 (P45)
814	233230_s_at	4	KIAA1458 PROTEIN
815	227012_at	4	MITOCHONDRIAL CARRIER FAMILY PROTEIN
816	218519_at	4	SOLUTE CARRIER FAMILY 35, MEMBER A6
817	222691_at	4	SOLUTE CARRIER FAMILY 35, MEMBER B4
818	225872_at	4	SOLUTE CARRIER FAMILY 35, MEMBER F6
819	226444_at	4	SOLUTE CARRIER FAMILY 39 (ZINC TRANSPORTER), MEMBER 11
820	223816_at	4	THYMIC STROMAL CO-TRANSPORTER
821	213164_at	4	SOLUTE CARRIER FAMILY 5 (INOSITOL TRANSPORTERS), MEMBER 4
822	235518_at	4	SOLUTE CARRIER FAMILY 8 (SODIUM/CALCIUM EXCHANGER), MEMBER 2
823	232636_at	4	SLIT AND NTRK-LIKE FAMILY, MEMBER 5
824	226230_at	4	KIAA1387 PROTEIN
825	230598_at	4	KIAA1387 PROTEIN
826	209131_s_at	4	SYNAPTOSOMAL-ASSOCIATED PROTEIN, 23KDA
827	214544_s_at	4	SYNAPTOSOMAL-ASSOCIATED PROTEIN, 23KDA
828	204001_at	4	SMALL NUCLEAR RNA ACTIVATING COMPLEX, POLYPEPTIDE 3, 50KDA
829	210465_s_at	4	SMALL NUCLEAR RNA ACTIVATING COMPLEX, POLYPEPTIDE 3, 50KDA
830	214531_s_at	4	SORTING NEXIN 2
831	1553960_at	4	CHROMOSOME 20 OPEN READING FRAME 162
832	233217_at	4	HSPC102
833	235919_at	4
834	235931_at	4
835	236301_at	4
836	236583_at	4
837	237643_at	4
838	238623_at	4
839	244080_at	4
840	244177_at	4
